# Supplementary material for: Genomic insights into an obligate epibiotic bacterial predator: Micavibrio aeruginosavorus ARL-13
Source: BMC Genomics. 2011 Sep 21;12:453. doi: 10.1186/1471-2164-12-453 (PMC3189940; doi:10.1186/1471-2164-12-453)
Supplement: Additional file 4 — Gene expression index (GEI) derived from RNA-Seq. A excel file listing the gene expression index for all ORFs of M. aeruginosavorus in the attachment and the attack phases. [file 1471-2164-12-453-S4.XLS]

## Sheet: Micavibrio
Gene Locus	description	Gene Length (bp)	GEI attack phase	GEI attachment phase
GMV_1	uroporphyrinogen decarboxylase	1095	0.8	2.1
GMV_2	ferrochelatase	1095	0.5	2.3
GMV_3	conserved hypothetical protein	447	0	1.6
GMV_4	hypothetical protein	645	0.5	0.5
GMV_5	hypothetical protein	126	0	0.3
GMV_7	transcription termination factor Rho	1257	2.2	7.6
GMV_6	hypothetical protein	141	4.3	3.5
GMV_8	hypothetical protein	126	1.4	1.8
GMV_9	hypothetical protein	483	1.7	1.3
GMV_10	hypothetical protein	618	1	1.1
GMV_11	hypothetical protein	420	0.1	1
GMV_12	hypothetical protein	342	0.3	0.8
GMV_13	hypothetical protein	438	0	0.7
GMV_14	hypothetical protein	279	0	0.1
GMV_15	hypothetical protein	465	0	0.4
GMV_16	hypothetical protein	141	0	0.4
GMV_17	hypothetical protein	1761	0.2	1.3
GMV_18	carboxymethylenebutenolidase	711	0.2	6.2
GMV_19	hypothetical protein	849	0	1.5
GMV_20	hypothetical protein	525	0	0.3
GMV_21	putative uncharacterized domain protein	324	0	2.2
GMV_22	tRNA modification GTPase TrmE	1356	0.1	0.7
GMV_23	mechanosensitive ion channel family protein	1248	0	0.6
GMV_24	hypothetical protein	573	0	0.6
GMV_25	hypothetical protein	648	0	0.7
GMV_26	hypothetical protein	498	0	0.3
GMV_27	tRNA uridine 5-carboxymethylaminomethyl modification enzyme GidA	1899	0	1
GMV_28	methyltransferase GidB	621	0	0.3
GMV_29	cobQ/CobB/MinD/ParA nucleotide binding domain protein	831	0	2.6
GMV_31	parB-like partition s domain protein	939	0	4.2
GMV_30	hypothetical protein	138	0	1.5
GMV_32	sodium/hydrogen exchanger family protein	2085	0	1.3
GMV_33	hypothetical protein	129	0	0.2
GMV_34	bacterial regulatory s, tetR family protein	552	9.8	1.6
GMV_35	alkylhydroperoxidase AhpD family core domain protein	543	3	0.5
GMV_36	carboxypeptidase Taq (M32) metallopeptidase family protein	1764	0.7	1.1
GMV_37	leucyl-tRNA synthetase	2544	0.1	3.5
GMV_38	hypothetical protein	1191	0.1	0.8
GMV_39	putative uncharacterized protein	570	0	1.6
GMV_40	DNA polymerase III, delta subunit	1026	0	1.1
GMV_41	putative uncharacterized protein	546	0.6	10.8
GMV_42	hypothetical protein	144	0	0.3
GMV_43	hypothetical protein	1107	4.1	1680
GMV_44	hypothetical protein	1098	0	26.1
GMV_45	putative uncharacterized protein	228	3.4	4.2
GMV_46	death-on-curing family protein	378	1.1	2.2
GMV_47	alanine racemase, N-terminal domain protein	663	1.3	1.2
GMV_48	hypothetical protein	756	1.1	0.6
GMV_49	transcriptional regulator family protein	591	0.3	1.8
GMV_50	hypothetical protein	573	4.2	1
GMV_51	hypothetical protein	780	2.2	3.4
GMV_52	smr domain protein	666	1.9	1.1
GMV_53	peptidase M23 family protein	1131	3.2	1
GMV_54	hypothetical protein	600	0.9	0.9
GMV_55	rimK-like ATP-grasp domain protein	1470	0	1.1
GMV_56	acetyltransferase family protein	471	0	0.1
GMV_57	integral membrane TerC family protein	1077	0	4.3
GMV_58	hypothetical protein	315	28.4	6.2
GMV_59	acetyltransferase family protein	588	9.5	2.6
GMV_60	purine nucleoside phosphoramidase	369	4.3	1.9
GMV_61	his Kinase A domain protein	3156	2.8	1.8
GMV_62	hypothetical protein	636	0	5
GMV_63	hypothetical protein	120	0	0
GMV_64	hypothetical protein	1254	0.5	0.8
GMV_65	magnesium chelatase, subunit ChlI family protein	1551	0.4	0.8
GMV_66	hypothetical protein	633	5.4	2.3
GMV_67	hypothetical protein	1104	16.4	9.8
GMV_68	possible lysine decarboxylase family protein	630	9	9.5
GMV_69	diguanylate cyclase domain protein	1056	25.7	10.4
GMV_70	PQQ enzyme repeat family protein	1596	15.7	2.3
GMV_71	uvrD/REP helicase family protein	2247	2.8	1.3
GMV_72	NAD dependent epimerase/dehydratase family protein	972	0.1	3
GMV_73	PPIC-type PPIASE domain protein	969	0	2.5
GMV_74	dimethyladenosine transferase	894	0	0.4
GMV_75	putative cytidylate kinase	588	0	1.1
GMV_76	short chain dehydrogenase family protein	789	0.1	0.6
GMV_77	transcription activator HlyU	318	12.8	3.9
GMV_78	glycosyltransferase 9 family protein	957	0.2	1.2
GMV_79	glycosyl transferases group 1 family protein	1296	0	5.7
GMV_80	hypothetical protein	114	0	1.7
GMV_81	putative uncharacterized protein	780	0.2	0.7
GMV_82	hypothetical protein	519	0	4.6
GMV_85	hypothetical protein	447	0	0.2
GMV_84	hypothetical protein	174	0	0.6
GMV_86	hypothetical protein	963	0.8	2
GMV_87	conserved hypothetical protein	756	4.8	6.5
GMV_88	transglycosylase SLT domain protein	1473	3.8	0.8
GMV_89	carbonic anhydrase family protein	612	0	3.2
GMV_91	pyridine nucleotide-disulfide oxidoreductase family protein	1242	0	0.6
GMV_90	MATE efflux family protein	1422	1.4	1.2
GMV_92	hemolysin-type calcium-binding repeat family protein	1680	124.4	30
GMV_93	hemolysin-type calcium-binding repeat family protein	1488	27.2	1.8
GMV_94	methyltransferase small domain protein	1023	6.6	1
GMV_96	haloacid dehalogenase-like hydrolase family protein	696	1.2	1.5
GMV_95	ATP-dependent protease, ATPase subunit domain protein	912	0	4.3
GMV_97	phosphoserine phosphatase SerB	885	0	0.7
GMV_98	hypothetical protein	270	8.8	29.1
GMV_99	phosphoserine aminotransferase	1158	0.1	3.2
GMV_100	phosphoglycerate dehydrogenase	1581	0	2.9
GMV_101	hypothetical protein	477	0	1.2
GMV_102	hypothetical protein	528	1	3.4
GMV_103	response regulator	516	0.7	4.8
GMV_104	tspO/MBR family protein	534	0	2.9
GMV_105	succinate-semialdehyde dehydrogenase family protein	1461	0	2.1
GMV_106	glutathione-dependent formaldehyde-activating enzyme family protein	420	0.4	2.3
GMV_107	hemolysin-type calcium-binding repeat family protein	8679	0.3	16.9
GMV_108	type I secretion outer membrane , TolC family protein	1407	1	28.8
GMV_109	hypothetical protein	423	0	5.1
GMV_110	toxin secretion ATP-binding protein	2349	0.2	2.4
GMV_111	type I secretion membrane fusion , HlyD family protein	1434	0.5	3.7
GMV_112	hypothetical protein	411	3.3	3.4
GMV_113	hypothetical protein	453	18.7	2.1
GMV_114	hypothetical protein	390	32.4	2.9
GMV_115	hypothetical protein	375	65.7	4.9
GMV_116	threonyl-tRNA synthetase	1983	0.1	4.4
GMV_117	translation initiation factor IF-3	501	0	20.7
GMV_118	hypothetical protein	1149	0.1	0.5
GMV_119	ABC transporter family protein	1860	0.7	0.4
GMV_120	thioredoxin	318	12.7	12.6
GMV_121	double-strand break repair helicase AddA	3513	0	0.4
GMV_122	double-strand break repair protein AddB	3102	0	0.5
GMV_123	nucleotidyl transferase family protein	771	0	2.5
GMV_124	conserved hypothetical protein	489	0	1.1
GMV_126	ferredoxin--NADP reductase	1035	4	1
GMV_125	acetyltransferase-like protein	288	36.6	2.6
GMV_127	hypothetical protein	402	14.2	1.3
GMV_128	his Kinase A domain protein	2340	0.4	1.5
GMV_129	putative RCC1 repeats domain protein	2685	9.5	4.2
GMV_131	hypothetical protein	897	0.2	0.3
GMV_130	adenosylhomocysteinase	1317	0.1	7.9
GMV_132	hypothetical protein	441	0	4.9
GMV_133	P-loop ATPase family protein	867	0.4	1.5
GMV_134	hypothetical protein	711	0	2.9
GMV_135	hypothetical protein	603	0	0.7
GMV_136	HAMP domain protein	1686	1.7	1.5
GMV_137	response regulator	720	18.1	4.9
GMV_138	folC bifunctional family protein	1311	0.1	0.7
GMV_139	acetyl-CoA carboxylase, carboxyl transferase, beta subunit	1062	0.8	4.1
GMV_140	hypothetical protein	636	20.2	9.3
GMV_141	conserved hypothetical protein	687	0	0.6
GMV_142	orotidine 5'-phosphate decarboxylase	723	0	0.4
GMV_143	integration host factor, beta subunit	309	3.2	7.8
GMV_144	ribosomal protein S1	1716	0	91.5
GMV_145	hypothetical protein	114	0	59.6
GMV_146	cytidylate kinase	690	0	0.2
GMV_147	PQQ enzyme repeat family protein	1914	4.8	2.8
GMV_148	conserved domain protein	2082	5.4	3.4
GMV_149	hypothetical protein	345	7.5	0.4
GMV_150	PQQ enzyme repeat family protein	2457	10.3	0.5
GMV_151	3-phosphoshikimate 1-carboxyvinyltransferase	1293	2.1	3.2
GMV_152	diguanylate cyclase domain protein	2181	6	5.5
GMV_153	dihydroorotase, multifunctional complex type domain protein	1356	0	0.3
GMV_154	response regulator	885	1.9	2.2
GMV_155	cysteinyl-tRNA synthetase	1386	0	1.3
GMV_156	ABC transporter family protein	750	0.5	2.1
GMV_157	hypothetical protein	948	0	0
GMV_158	RNA polymerase sigma-54 factor	1506	10.8	2
GMV_159	ribosomal subunit interface protein	618	160.1	53.5
GMV_160	putative uncharacterized protein	339	0	0.1
GMV_161	response regulator	849	5	9.6
GMV_163	3'-5' exonuclease family protein	615	0	2.6
GMV_164	sugar isomerase, KpsF/GutQ family protein	1032	0	1.6
GMV_165	conserved hypothetical protein	630	0	2.2
GMV_166	conserved hypothetical protein	699	0	1.4
GMV_167	ostA-like family protein	894	0.2	1.5
GMV_168	hypothetical protein	696	0.7	2
GMV_169	hypothetical protein	417	0	1.3
GMV_170	hypothetical protein	186	0	3.4
GMV_171	hsp20/alpha crystallin family protein	462	96.9	8.6
GMV_172	putative uncharacterized protein	240	42.2	5.3
GMV_173	hypothetical protein	189	70.8	10.8
GMV_174	phosphoenolpyruvate-dependent sugar phosphotransferase system, EIIA 2 family protein	480	0	4.8
GMV_175	recombination protein RecR	627	0	1.6
GMV_176	oxidoreductase FAD-binding domain protein	849	0.2	1.8
GMV_177	outer membrane lipocarrier LolA family protein	735	0	1.6
GMV_178	ftsK/SpoIIIE family protein	1512	0.1	4.1
GMV_179	hypothetical protein	132	0	1.3
GMV_180	hypothetical protein	369	1.9	7.1
GMV_181	SPFH domain / Band 7 family protein	954	0.8	5.4
GMV_182	nfeD-like family protein	441	0	4.1
GMV_183	hypothetical protein	561	1.4	1.3
GMV_184	hypothetical protein	180	0	4.1
GMV_185	cytochrome c domain protein	633	0	13.5
GMV_186	DNA polymerase III chi subunit, HolC family protein	450	0	2.9
GMV_187	cytosol aminopeptidase family, catalytic domain protein	1545	0	2.5
GMV_188	translation elongation factor P	558	0	27.8
GMV_189	putative uncharacterized protein	1176	0	1.9
GMV_190	sel1 repeat family protein	870	0.2	0.8
GMV_191	cytosol aminopeptidase family, catalytic domain protein	1680	0.1	4.7
GMV_192	conserved hypothetical protein	1173	0	0.9
GMV_193	conserved hypothetical protein	1140	0	0.8
GMV_194	vacJ like lipofamily protein	750	0.7	12.2
GMV_195	toluene tolerance, Ttg2 family protein	675	2.8	3.3
GMV_196	putative membrane protein	2694	11.9	3.9
GMV_197	putative membrane protein	2763	4.8	1.7
GMV_198	putative membrane protein	2742	3.6	2.8
GMV_199	peptidase M50 family protein	1305	3.2	0.7
GMV_200	ABC transporter family protein	1680	0.5	4.7
GMV_201	hipA N-terminal domain protein	1290	4.2	0.8
GMV_202	transcriptional regulator, y4mF family protein	225	8	1.2
GMV_203	hypothetical protein	735	3.8	5.1
GMV_204	bacterial stress family protein	792	3.6	5.3
GMV_205	hypothetical protein	507	2	2.3
GMV_206	exodeoxyribonuclease VII, large subunit	1449	0	1
GMV_207	aminotransferase class I and II family protein	1569	0	0.1
GMV_208	hypothetical protein	126	0	3.6
GMV_209	proline dehydrogenase	3126	0.1	3
GMV_210	cyclic nucleotide-binding domain protein	1332	12.4	1.9
GMV_211	rubrerythrin family protein	957	6.1	1.8
GMV_212	prepilin-type N-terminal cleavage/methylation domain protein	1050	1	3.9
GMV_213	hypothetical protein	1542	2.7	2.8
GMV_214	cytidine and deoxycytidylate deaminase	441	3.9	1.3
GMV_215	hypothetical protein	255	0	0.2
GMV_216	conserved hypothetical protein	960	0.2	1.4
GMV_217	haloacid dehalogenase-like hydrolase family protein	1149	0.6	2.3
GMV_218	bacitracin resistance BacA family protein	843	0	1.5
GMV_219	putative membrane protein	201	0	1.8
GMV_220	yceI-like domain protein	609	1.8	23.5
GMV_221	cytochrome b561 family protein	1089	0.3	5.2
GMV_222	hypothetical protein	2271	0	0.7
GMV_224	hypothetical protein	138	0	0.6
GMV_223	hypothetical protein	2691	0	1.4
GMV_225	hypothetical protein	2715	0	1.6
GMV_226	hypothetical protein	126	0	0
GMV_227	glutathione S-transferase, N-terminal domain protein	624	0	3.1
GMV_228	putative uncharacterized protein	936	0	0.5
GMV_229	hypothetical protein	405	0	1.2
GMV_230	sensory box protein	2067	0	4.2
GMV_231	hypothetical protein	294	0.6	1.2
GMV_232	ahpC/TSA family protein	606	4.7	15.2
GMV_233	putative membrane protein	2151	3.1	2.8
GMV_234	acetoacetate-CoA ligase	2010	0.1	3.3
GMV_235	beta-eliminating lyase family protein	1236	0.1	0.9
GMV_236	spoU rRNA Methylase family protein	567	0	0.9
GMV_237	putative uncharacterized protein	528	0	1.8
GMV_238	hypothetical protein	153	3.6	14.8
GMV_239	peptidase M23 family protein	1548	5.4	8.2
GMV_240	D-isomer specific 2-hydroxyacid dehydrogenase, NAD binding domain protein	933	0.2	1.1
GMV_241	hypothetical protein	132	0	1.6
GMV_242	hypothetical protein	687	0	2.7
GMV_243	conserved hypothetical protein	369	0	4.7
GMV_244	cytochrome c oxidase subunit III family protein	876	0	20.9
GMV_245	cytochrome c oxidase assembly ctaG domain protein	666	0	1.4
GMV_246	hypothetical protein	126	0	2.6
GMV_247	protoheme IX farnesyltransferase	918	0	1.2
GMV_248	insulinase family protein	2766	0	1.1
GMV_249	modulator of DNA gyrase family protein	1452	0	3.2
GMV_250	modulator of DNA gyrase family protein	1323	0	3.7
GMV_251	peptidase S41 family protein	1545	0	1.1
GMV_252	peptidase family protein	1539	0	0.4
GMV_253	peptidase family protein	1563	0	2.4
GMV_254	peptidase family protein	1473	0	3
GMV_255	cytochrome c oxidase, subunit I	1680	0.1	33.9
GMV_256	cytochrome c oxidase, subunit II	846	0	22
GMV_257	hypothetical protein	576	0	2.1
GMV_258	putative lipoprotein	1476	0	0.7
GMV_259	hypothetical protein	1458	0	0.6
GMV_260	RNA methyltransferase family protein	735	0.2	0.7
GMV_261	hypothetical protein	609	0	1.8
GMV_262	4-hydroxybenzoate polyprenyl transferase	900	0	0.6
GMV_263	hypothetical protein	732	0	8
GMV_264	NAD-specific glutamate dehydrogenase	4860	0	4.4
GMV_265	hypothetical protein	222	0.8	4.9
GMV_266	D(-)-3-hydroxybutyrate dehydrogenase	789	0.2	3.7
GMV_267	hypothetical protein	780	0.4	1.5
GMV_268	4-hydroxyphenylpyruvate dioxygenase	1068	0	9.9
GMV_269	fumarylacetoacetate (FAA) hydrolase family protein	981	0	2.7
GMV_270	maleylacetoacetate isomerase	648	0	1.7
GMV_271	phenylalanine-4-hydroxylase	897	0	5.5
GMV_272	hypothetical protein	1266	0	2.5
GMV_273	hydroxyacylglutathione hydrolase	1344	0	1
GMV_274	'Cold-shock' DNA-binding domain protein	207	0	46.9
GMV_276	DNA helicase	1884	0.5	5
GMV_277	putative uncharacterized protein	1194	0.7	3.6
GMV_278	hypothetical protein	621	0	0.2
GMV_280	hypothetical protein	180	0	0
GMV_279	phage/plasmid primase, P4 family, C-terminal domain protein	2259	0	0.1
GMV_281	hypothetical protein	852	0	1.1
GMV_282	phage integrase family protein	1152	0	0.1
GMV_283	hypothetical protein	120	0	0
GMV_284	hypothetical protein	723	0	1.1
GMV_285	putative uncharacterized protein	483	0.4	1.8
GMV_286	hypothetical protein	732	0	2
GMV_287	hemolysin-type calcium-binding repeat family protein	5631	1.5	4.1
GMV_288	putative uncharacterized protein	543	349.9	4
GMV_289	bacterial regulatory s, luxR family protein	828	2	1.3
GMV_290	bacterial regulatory s, luxR family protein	750	0.5	0.9
GMV_291	hypothetical protein	207	2.1	25.5
GMV_292	putative transmembrane protein	1020	2.2	6.3
GMV_293	putative lipoprotein	1287	0	1.3
GMV_294	hypothetical protein	480	5.4	11.7
GMV_295	putative cysteine hydrolase predicted hydrolase	630	26.6	1.5
GMV_296	pirin C-terminal cupin domain protein	882	2.7	0.8
GMV_297	hxlR-like helix-turn-helix family protein	384	1.2	0.4
GMV_298	bacterial Cytochrome Ubiquinol Oxidase family protein	1374	1.4	3.3
GMV_299	cytochrome oxidase subunit II family protein	1008	1.4	4
GMV_300	NAD-dependent epimerase/dehydratase	612	2.1	0.8
GMV_301	short chain dehydrogenase family protein	744	3.4	2
GMV_302	transcriptional regulator, TetR family protein	594	14.4	6.8
GMV_303	hypothetical protein	129	0	0.3
GMV_304	hypothetical protein	138	0	0.3
GMV_305	hypothetical protein	147	0	0.5
GMV_306	hypothetical protein	150	0	0.1
GMV_307	pirin C-terminal cupin domain protein	891	0	1
GMV_308	flavodoxin-like fold family protein	642	2	0.2
GMV_309	putative alpha/beta hydrolase	1011	8.6	0.9
GMV_310	hypothetical protein	117	0	0
GMV_311	uracil phosphoribosyltransferase	672	0	12.5
GMV_312	GTP cyclohydrolase II	1263	0.1	6.5
GMV_313	methylmalonate-semialdehyde dehydrogenase	1509	0	2.5
GMV_314	qseB transcriptional activator	744	73.2	14.4
GMV_315	nucleotide sugar dehydrogenase family protein	1386	1.7	12.9
GMV_316	lipopolysaccharides biosynthesis acetyltransferase	579	0.4	6.5
GMV_317	degT/DnrJ/EryC1/StrS aminotransferase family protein	1167	1	7.3
GMV_318	glycosyl transferases group 1 family protein	1128	0	1.1
GMV_319	DNA polymerase III, subunits gamma and tau	1698	0	1.5
GMV_320	conserved hypothetical protein	321	0	6
GMV_321	exodeoxyribonuclease III family protein	816	0	1.7
GMV_323	putative membrane protein	675	24.5	3
GMV_322	major Facilitator Superfamily protein	1197	2.8	0.5
GMV_324	acetyltransferase family protein	618	0.4	0.1
GMV_325	hypothetical protein	129	6.1	0.9
GMV_326	hypothetical protein	117	0	0
GMV_327	hypothetical protein	261	0	1.5
GMV_328	SAM-dependent methylase	1332	0.1	2.5
GMV_329	hypothetical protein	474	0	11.2
GMV_330	hypothetical protein	306	0	14.6
GMV_331	hypothetical protein	567	627.2	13
GMV_332	GTP-binding protein TypA/BipA	1845	3.4	9
GMV_333	chorismate mutase type II family protein	285	0	1.6
GMV_335	NUDIX domain protein	546	0	0.7
GMV_334	hypothetical protein	1092	0	0.7
GMV_336	hypothetical protein	1041	0	1.1
GMV_337	ribulose-phosphate 3-epimerase	663	0	1.4
GMV_338	heparinase II/III-like family protein	1641	0	2.3
GMV_339	putative diadenosine tetraphosphatase	933	0	2.2
GMV_340	hypothetical protein	114	0	1.8
GMV_341	DNA repair protein RadA	1446	0.1	1.5
GMV_342	colicin V production family protein	756	0	2.4
GMV_343	short chain dehydrogenase family protein	696	0.2	0.7
GMV_344	hypothetical protein	291	0	4.3
GMV_345	hypothetical protein	1353	0.4	0.2
GMV_346	hypothetical protein	1266	0.1	0.5
GMV_347	small GTP-binding domain protein	1428	0	2.6
GMV_348	PQQ enzyme repeat family protein	1323	0	2.9
GMV_349	hypothetical protein	663	0	4.1
GMV_350	hypothetical protein	420	24.5	3.2
GMV_351	isocitrate dehydrogenase, NADP-dependent	1224	1	7.9
GMV_352	conserved hypothetical protein	1311	1.3	5.5
GMV_353	putative membrane protein	294	2.7	3.3
GMV_354	N-acetylmuramoyl-L-alanine amidase family protein	1362	0.6	1.5
GMV_355	hypothetical protein	129	3.6	14.8
GMV_356	ribonuclease, Rne/Rng family domain protein	2934	1.4	12.2
GMV_357	hypothetical protein	651	5.5	4.6
GMV_358	hypothetical protein	1287	4.4	1.6
GMV_359	hypothetical protein	744	5.5	4.6
GMV_360	heme A synthase	1035	0	1.2
GMV_361	conserved hypothetical protein	756	3.3	2.5
GMV_362	pyridine nucleotide-disulfide oxidoreductase family protein	1050	0	1.3
GMV_364	putative membrane protein	840	0	1.6
GMV_363	hypothetical protein	375	0	0
GMV_365	hypothetical protein	120	0	0
GMV_366	putidaredoxin	330	0	2.2
GMV_367	hypothetical protein	1119	2.1	0.7
GMV_368	usg-like family protein	267	52.9	8.9
GMV_369	chaperonin 10 Kd subunit	291	5.9	27.1
GMV_370	chaperonin GroL	1650	4.6	32.3
GMV_371	hypothetical protein	687	1	2.1
GMV_372	formamidopyrimidine-DNA glycosylase	837	0.4	0.8
GMV_373	putative uncharacterized protein	396	0	1.6
GMV_374	ribosomal protein S20	270	0	31.4
GMV_375	hypothetical protein	114	0	8.9
GMV_376	chromosomal replication initiator protein DnaA	1416	0	11.6
GMV_377	DNA polymerase III, beta subunit	1116	0	15
GMV_378	DNA replication and repair RecF family protein	1197	0	0.6
GMV_379	hypothetical protein	132	3.1	1.4
GMV_380	DNA gyrase, B subunit	2436	1.2	2.8
GMV_381	arginyl-tRNA synthetase	1779	0.2	1.3
GMV_382	hypothetical protein	768	2.5	1.2
GMV_383	icmO	2583	4.3	3.5
GMV_384	hypothetical protein	582	2.3	3.7
GMV_385	hypothetical protein	1215	1.7	3
GMV_386	bacterial regulatory s, tetR family protein	627	0	1
GMV_387	hypothetical protein	840	0	0.1
GMV_389	conserved hypothetical protein	1461	0	0.6
GMV_390	slyX family protein	231	8.9	0.4
GMV_391	transcription elongation factor GreB	555	8.8	1.1
GMV_392	hypothetical protein	1254	2.7	0.6
GMV_393	hypothetical protein	129	3.8	0.1
GMV_394	conserved hypothetical protein	348	47.7	5.6
GMV_395	hypothetical protein	129	56.3	5.4
GMV_397	hypothetical protein	534	4.1	10.4
GMV_396	osmC-like family protein	492	0.3	5
GMV_398	putative lipoprotein	423	0	11.5
GMV_399	tRNA delta(2)-isopentenylpyrophosphate transferase	951	0	1
GMV_400	protease Do family protein	1623	0.4	5.7
GMV_401	putative membrane protein	204	0	2.4
GMV_402	hflC protein	960	0.4	8.7
GMV_403	hflK protein	1209	0.1	9
GMV_405	conserved hypothetical protein	1116	0	0.6
GMV_404	dihydrofolate reductase type 3	528	0	0.9
GMV_406	thymidylate synthase	795	0.4	2.5
GMV_407	hypothetical protein	324	1.8	1.4
GMV_408	hypothetical protein	126	1355.5	472.5
GMV_409	hypothetical protein	117	137.1	60.3
GMV_410	ferritin-like domain protein	423	96.4	0.2
GMV_411	O-Antigen Polymerase family protein	1986	2	1.1
GMV_412	putative uncharacterized protein	519	0	4.2
GMV_413	platelet-activating factor acetylhydrolase plasma/intracellular isoform II domain protein	984	0	0.9
GMV_414	hypothetical protein	114	1.5	0.6
GMV_415	macA	1188	0.6	0.8
GMV_416	ABC transporter family protein	1935	0.1	0.4
GMV_417	efflux transporter, outer membrane factor (OMF) lipo, NodT family protein	1377	0.1	0.4
GMV_419	ABC1 family protein	1377	0.2	1.7
GMV_420	hypothetical protein	117	0	1
GMV_421	COQ9 family protein	633	3	1.9
GMV_422	hypothetical protein	783	1.5	2.1
GMV_423	N-formylglutamate amidohydrolase family protein	810	1.8	1.3
GMV_424	putative uncharacterized protein 10	288	0	3.2
GMV_425	O-Antigen Polymerase family protein	1980	0.3	0.6
GMV_426	hypothetical protein	333	10.6	6.2
GMV_428	hypothetical protein	639	2	3.2
GMV_427	acetate--CoA ligase	1938	10.5	5.5
GMV_429	conserved hypothetical protein	885	5.6	0.8
GMV_430	conserved hypothetical protein	411	7.2	2.5
GMV_431	hypothetical protein	411	0	1.1
GMV_432	hypothetical protein	558	0	1
GMV_433	hypothetical protein	483	0	1
GMV_434	putative NAD-dependent glycerol-3-phosphate dehydrogenase	990	0	1.6
GMV_435	metalloendopeptidase, , glycoprotease family protein	1032	0	0.6
GMV_436	porphobilinogen deaminase	936	0	2
GMV_437	hypothetical protein	720	0	1.1
GMV_438	hypothetical protein	1575	0.7	3.8
GMV_440	hemY family protein	1398	0.2	1.4
GMV_439	rhomboid family protein	759	0	2.6
GMV_441	aminotransferase class-III family protein	1332	0	6.7
GMV_442	hypothetical protein	318	12.9	14.4
GMV_443	hypothetical protein	258	18.8	14.6
GMV_444	hypothetical protein	609	4.6	8.3
GMV_445	conserved hypothetical protein	789	0.2	0.5
GMV_446	putative membrane protein	1281	0.5	0.3
GMV_447	glycosyl transferases group 1 family protein	1332	0.4	1.8
GMV_448	chain length determinant family protein	861	0	0.8
GMV_450	glycosyl transferase 2 family protein	846	0.2	0.5
GMV_449	colanic acid biosynthesis glycosyl transferase	576	0	0.3
GMV_451	polysaccharide biosynthesis/export family protein	2658	0.1	1
GMV_452	conserved hypothetical protein	459	2	0.9
GMV_453	hypothetical protein	657	0.3	3.3
GMV_454	hypothetical protein	480	0	0.8
GMV_455	hypothetical protein	531	0	0.6
GMV_461	conserved hypothetical protein	354	0	0.3
GMV_463	sensory box protein	1323	0	0.7
GMV_464	hypothetical protein	531	1	0.4
GMV_465	response regulator	399	0.3	0.4
GMV_466	hypothetical protein	162	0	0.2
GMV_467	histidine kinase-, DNA gyrase B-, and HSP90-like ATPase family protein	2664	0.1	0.2
GMV_468	cheW-like domain protein	483	0	0.3
GMV_469	response regulator	1149	0.1	0.1
GMV_470	cheR methyltransferase, all-alpha domain protein	816	0	0.2
GMV_471	homospermidine synthase	1386	0	3.3
GMV_472	hypothetical protein	699	0.2	2.7
GMV_473	hypothetical protein	924	0.6	12.4
GMV_474	sel1 repeat family protein	1617	0.1	3
GMV_475	UDP-glucose 4-epimerase	1020	0	0.7
GMV_476	glycosyl transferases group 1 family protein	1137	0	0.8
GMV_477	major Facilitator Superfamily protein	1188	0	0.4
GMV_478	sulfotransferase domain protein	2352	0	1
GMV_479	hypothetical protein	525	0	45.6
GMV_480	hypothetical protein	570	0	3.7
GMV_481	hypothetical protein	135	0	0.8
GMV_482	hypothetical protein	867	0.2	5.1
GMV_483	hypothetical protein	192	0	0.4
GMV_484	cna B-type domain protein	2622	0	0.5
GMV_485	response regulator	579	2.4	4
GMV_486	hypothetical protein	501	0.7	5.9
GMV_487	putative membrane protein	390	1.8	3.9
GMV_488	fatty acid hydroxylase superfamily protein	930	0.6	3.4
GMV_489	hypothetical protein	288	3	2.7
GMV_490	hypothetical protein	297	3.5	3.8
GMV_491	GDP-mannose 4,6-dehydratase	1137	0.3	0.9
GMV_492	GDP-L-fucose synthase 1	960	0	0.6
GMV_493	nucleotidyl transferase family protein	867	0	0.9
GMV_495	arginase family protein	984	0	1.6
GMV_494	hypothetical protein	375	0	1.3
GMV_496	hypothetical protein	1011	0	1.1
GMV_497	helix-turn-helix family protein	660	0	3.6
GMV_498	peptidase M3 family protein	2070	0.8	5.2
GMV_499	hypothetical protein	831	0.6	3.4
GMV_500	peptidase M3 family protein	2124	0	2.5
GMV_501	tRNA U-34 5-methylaminomethyl-2-thiouridine biosynthesis protein	1782	0	0.2
GMV_503	glycosyl transferase 4 family protein	1095	3	0.8
GMV_502	putative membrane protein	588	32.4	1.7
GMV_504	sodium:dicarboxylate symporter family protein	1329	0	0.9
GMV_505	rhodanese-like domain protein	921	0	2.4
GMV_506	bacterial regulatory helix-turn-helix , lysR family protein	921	0	0.2
GMV_507	alkyl hydroperoxide reductase subunit C	564	0	8.7
GMV_508	alkyl hydroperoxide reductase AhpD	552	0	1.6
GMV_509	mechanosensitive ion channel family protein	1350	0	1.7
GMV_510	bacterial regulatory s, tetR family protein	666	0	2.6
GMV_511	RimK family protein	1032	0	7.2
GMV_512	extracellular ligand-binding receptor	1347	0	4.1
GMV_513	tetrapyrrole methylase family protein	870	0.3	0.3
GMV_514	conserved hypothetical protein	366	0.7	0.8
GMV_515	putative phospholipid-binding domain protein	621	0	4.8
GMV_516	putative uncharacterized protein	879	0.2	1.5
GMV_517	peptidoglycan-associated lipoprotein	522	0.6	118.2
GMV_518	tol-pal system protein YbgF	981	0	6.6
GMV_519	tRNA(Ile)-lysidine synthetase	1041	0.2	1.2
GMV_520	ATP-dependent metallopeptidase HflB family protein	1926	11.9	7.9
GMV_521	phosphoglucosamine mutase	1362	2.5	2.6
GMV_522	aldo/keto reductase family protein	1035	4.8	13
GMV_523	hypothetical protein	273	0	2.1
GMV_524	adenylosuccinate synthetase	1293	0	6.2
GMV_525	hypothetical protein	2148	0.8	1.6
GMV_526	hypothetical protein	522	0.3	2
GMV_527	tadE-like family protein	561	86.9	9.8
GMV_528	hypothetical protein	543	50.1	4.7
GMV_529	hypothetical protein	1347	77	9.5
GMV_530	flp/Fap pilin component family protein	240	705.3	385.1
GMV_531	type IV leader peptidase family protein	552	19.9	2.2
GMV_532	flp pilus assembly protein CpaB	897	3	10.1
GMV_533	putative phospholipid-binding domain protein	1440	3	9.2
GMV_534	putative lipoprotein	657	8.1	7.5
GMV_535	hypothetical protein	1257	3.4	2.6
GMV_536	type II/IV secretion system family protein	1608	8.8	2.9
GMV_537	bacterial type II secretion system F domain protein	975	5.4	1.8
GMV_538	bacterial type II secretion system F domain protein	960	2.7	1.2
GMV_539	tetratricopeptide repeat family protein	975	0.3	8.1
GMV_540	hypothetical protein	753	0.2	13.7
GMV_541	putative lipoprotein	243	0	0.2
GMV_542	L-alanyl-D-glutamate peptidase	381	0	0.6
GMV_543	hypothetical protein	330	0	0.2
GMV_544	putative membrane protein	642	0	0
GMV_545	tail fiber domain protein	1104	0	0.2
GMV_546	hypothetical protein	828	0	0
GMV_547	hypothetical protein	1671	0	0.1
GMV_548	tape measure domain protein	3438	0	0.1
GMV_549	hypothetical protein	261	0	0.7
GMV_550	putative uncharacterized protein gp67	420	0	0.3
GMV_551	putative uncharacterized protein	927	0	0.6
GMV_552	hypothetical protein	405	0	0.1
GMV_553	putative uncharacterized protein	408	0	0
GMV_554	hypothetical protein	276	0	0
GMV_555	hypothetical protein	369	0	0.2
GMV_556	bcepGomrgp09	465	0	0.6
GMV_557	hypothetical protein	399	0	0.9
GMV_558	hypothetical protein	774	0	0.1
GMV_559	hypothetical protein	993	0	1.8
GMV_560	hypothetical protein	672	0.5	1
GMV_561	phage head morphogenesis , SPP1 gp7 family domain protein	1068	0	0.1
GMV_562	putative uncharacterized protein	1413	0.1	0.3
GMV_563	terminase-like family protein	1302	0.1	0.2
GMV_564	putative uncharacterized protein	546	0.6	0.3
GMV_565	hypothetical protein	294	117.3	19.8
GMV_567	hypothetical protein	255	5.3	14.7
GMV_566	hypothetical protein	513	0.5	2.6
GMV_568	hypothetical protein	1005	0	0.2
GMV_569	DNA methylase family protein	1137	0	0.1
GMV_570	hypothetical protein	186	0	0.2
GMV_571	hypothetical protein	201	0	0.4
GMV_572	endodeoxyribonuclease RusA family protein	351	0	0.3
GMV_573	putative uncharacterized protein 10	288	0	0
GMV_574	hypothetical protein	270	0	0
GMV_575	hypothetical protein	126	0	0
GMV_576	putative uncharacterized protein	198	0	0
GMV_577	hypothetical protein	225	0.8	1.3
GMV_578	hypothetical protein	444	0	0.2
GMV_579	hypothetical protein	258	0	0.4
GMV_580	helix-turn-helix family protein	636	0	1.4
GMV_581	hypothetical protein	612	0.3	1
GMV_582	hypothetical protein	582	14.2	9.3
GMV_583	hypothetical protein	123	0	0
GMV_584	hypothetical protein	456	0	0.1
GMV_585	hypothetical protein	381	0	0
GMV_586	hypothetical protein	141	0	0
GMV_587	hypothetical protein	1086	0	0
GMV_588	hypothetical protein	1041	0	0
GMV_589	putative uncharacterized protein	1254	0	0.2
GMV_590	hypothetical protein	207	0	0
GMV_591	hypothetical protein	303	0	0.1
GMV_592	hypothetical protein	369	0	0
GMV_593	hypothetical protein	426	0.1	0.1
GMV_594	hypothetical protein	363	0.4	0.3
GMV_595	hypothetical protein	204	0	0.4
GMV_596	hypothetical protein	123	0	0
GMV_597	hypothetical protein	498	0	0.1
GMV_598	conserved hypothetical protein	504	0	0.3
GMV_599	putative uncharacterized domain protein	276	0	0.5
GMV_600	phage integrase family protein	810	0	0.6
GMV_602	response regulator	357	1	0.5
GMV_603	glucokinase	975	0.2	1.1
GMV_604	glycosyl transferases group 1 family protein	1062	0.2	0.7
GMV_605	hypothetical protein	1533	3.8	1.4
GMV_606	pseudouridine synthase, RluA family protein	1005	3.7	1.3
GMV_607	leucine dehydrogenase	1125	3.3	6.9
GMV_608	hypothetical protein	2040	0.1	0.6
GMV_609	FAD dependent oxidoreductase family protein	1587	0	1.4
GMV_610	glycerol kinase	1485	0	1.1
GMV_611	putative membrane protein	327	0	0.6
GMV_613	hypothetical protein	1242	0	1.1
GMV_614	septum formation protein Maf	567	0	1.5
GMV_615	translation initiation factor IF-1	219	0	2.6
GMV_616	conserved hypothetical protein	468	0	0.4
GMV_617	UDP-N-acetylglucosamine 1-carboxyvinyltransferase	1275	0.1	1.8
GMV_618	deoxycytidine triphosphate deaminase	621	0.3	2.7
GMV_619	hypothetical protein	168	0	0.5
GMV_621	arsenical-resistance protein	1059	0	0.3
GMV_622	low molecular weight phosphotyrosine phosphatase family protein	411	0	1.4
GMV_623	glyoxalase/Bleomycin resistance /Dioxygenase superfamily protein	444	0	0.9
GMV_624	transcriptional regulator, ArsR family, ArsR2	378	0	0.5
GMV_625	invasion associated locus B family protein	477	0	0.4
GMV_626	hypothetical protein	927	0	7
GMV_628	sodium/hydrogen exchanger family protein	1791	0.3	1.9
GMV_627	exodeoxyribonuclease III	762	1.9	0.9
GMV_629	putative uncharacterized protein	630	2.1	0.9
GMV_630	iron-sulfur cluster assembly accessory family protein	342	3.7	1.2
GMV_631	deoxyguanosinetriphosphate triphosphohydrolase, family protein	1242	0	2
GMV_632	sporulation related domain protein	984	0	2.8
GMV_633	glycosyl hydrolase family 3 N terminal domain protein	999	0	1.5
GMV_634	scpA/B family protein	978	0	1.8
GMV_635	segregation and condensation protein B	1188	0.1	5.4
GMV_636	twin arginine-targeting translocase, TatA/E family protein	183	0	4.7
GMV_637	hypothetical protein	306	0.4	1.6
GMV_638	twin arginine-targeting protein translocase TatC	777	0.2	1
GMV_640	AFG1-like ATPase family protein	1173	0	0.6
GMV_639	hypothetical protein	156	0	1.3
GMV_641	putative uncharacterized protein	1365	6.2	1.7
GMV_642	hypothetical protein	141	1.4	1.9
GMV_643	malate dehydrogenase, NAD-dependent	951	1.1	15.9
GMV_644	hypothetical protein	1125	2	0.7
GMV_645	hypothetical protein	978	14.3	3.3
GMV_646	hypothetical protein	1023	8.4	6
GMV_647	hypothetical protein	2163	7.7	4.2
GMV_648	hypothetical protein	138	0	4.5
GMV_649	succinyl-CoA ligase [ADP-forming] subunit beta	1203	0.1	25.8
GMV_650	hypothetical protein	432	0.1	26.6
GMV_651	succinyl-CoA synthetase, alpha subunit	882	1.9	28.4
GMV_652	hypothetical protein	582	20.9	10.8
GMV_653	hypothetical protein	624	10.5	4.9
GMV_654	oxoglutarate dehydrogenase (succinyl-transferring), E1 component	2904	1.5	13.1
GMV_656	hypothetical protein	1026	0.2	0.5
GMV_655	small Multidrug Resistance family protein	321	0.7	2.3
GMV_657	hypothetical protein	126	0	5.2
GMV_658	dihydrolipoyllysine-residue succinyltransferase, E2 component of oxoglutarate dehydrogenase (succinyl-transferring) complex	1206	0	17.4
GMV_659	cytidine and deoxycytidylate deaminase zinc-binding region family protein	996	0	1.1
GMV_660	hypothetical protein	1236	0.1	1.1
GMV_661	3'-5' exonuclease family protein	624	0	0.7
GMV_662	hypothetical protein	1083	0.3	14
GMV_663	dihydrolipoyl dehydrogenase	1398	0	10.2
GMV_664	phage integrase, N-terminal SAM-like domain protein	972	0.2	0.7
GMV_665	conserved hypothetical protein	714	0.2	2.9
GMV_666	hypothetical protein	315	0	17.3
GMV_667	hypothetical protein	336	0	4.7
GMV_668	transaldolase, putative	657	0	4.8
GMV_669	primosomal protein N'	2670	0	0.7
GMV_670	hypothetical protein	957	0	1.1
GMV_671	hypothetical protein	489	0	2.8
GMV_672	putative membrane protein	846	0.4	1
GMV_673	ATP synthase F1, delta subunit	558	0	4.4
GMV_674	ATP synthase F1, alpha subunit	1551	0	18.7
GMV_675	ATP synthase F1, gamma subunit	912	0	8.4
GMV_676	hypothetical protein	402	0	3.8
GMV_677	ATP synthase F1, beta subunit	1422	0.4	24.7
GMV_678	hypothetical protein	252	0.5	12.1
GMV_679	ATP synthase F1, epsilon subunit	426	0	8
GMV_681	hypothetical protein	333	69.3	9.7
GMV_680	hypothetical protein	246	32.8	7.4
GMV_683	hypothetical protein	288	5.7	1.3
GMV_682	ATP-dependent DNA helicase	2805	1.4	0.5
GMV_684	hypothetical protein	339	24	318.4
GMV_685	hypothetical protein	114	1.5	0.2
GMV_686	hypothetical protein	705	0.7	1.5
GMV_687	lysyl-tRNA synthetase	1653	0.2	6.6
GMV_688	ycfA-like family protein	279	8.5	8.5
GMV_690	conserved hypothetical protein	306	2.2	4
GMV_689	nitroreductase family protein	612	0	2.2
GMV_691	hypothetical protein	789	0.4	1.7
GMV_692	hypothetical protein	270	0.6	1.8
GMV_693	response regulator	681	45.5	3
GMV_694	hypothetical protein	375	152.7	3.8
GMV_695	hypothetical protein	1479	0.1	2.1
GMV_696	excinuclease ABC, B subunit	2052	1.1	0.8
GMV_697	conserved hypothetical protein	744	1.2	8.8
GMV_698	putative lipoprotein	630	24	3.5
GMV_699	N-acetylmuramic acid 6-phosphate etherase	1017	2.1	2
GMV_700	organic hydroperoxide resistance protein	423	0	4.5
GMV_701	GTP-binding protein LepA	1809	0	3.2
GMV_702	hypothetical protein	165	0	0
GMV_703	hypothetical protein	1029	0	0.2
GMV_704	hypothetical protein	351	0	9.2
GMV_705	hypothetical protein	180	13.6	24.5
GMV_706	hypothetical protein	351	4.1	15.3
GMV_707	hypothetical protein	684	4.2	9
GMV_708	hypothetical protein	426	4.3	3.7
GMV_709	hypothetical protein	1317	4.3	3.3
GMV_710	hypothetical protein	630	8.8	8
GMV_711	cheR methyltransferase, SAM binding domain protein	867	1.6	1.4
GMV_712	response regulator	366	2	4.7
GMV_713	putative uncharacterized protein	639	0	5.8
GMV_714	phosphoglucomutase/phosphomannomutase, C-terminal domain protein	1437	0	5
GMV_715	nucleotidyl transferase family protein	900	0	1.8
GMV_716	hypothetical protein	618	5.8	5.5
GMV_717	hypothetical protein	855	0	0.3
GMV_718	dnaJ domain protein	453	0	0.5
GMV_719	metallopeptidase M24 family protein	1851	0	1.8
GMV_720	hypothetical protein	354	0.4	4.9
GMV_721	hypothetical protein	216	0	4
GMV_722	ribosomal protein S21	249	0	34.9
GMV_723	PGAP1-like family protein	852	0	1.6
GMV_724	ABC transporter family protein	1503	0	1.9
GMV_725	ABC transporter, nucleotide binding/ATPase domain protein	141	0	2.7
GMV_726	hypothetical protein	558	180.3	15.2
GMV_727	hypothetical protein	618	0.6	0.4
GMV_728	amidohydrolase family protein	1194	0.4	4.1
GMV_729	hypothetical protein	738	0.2	2
GMV_730	hypothetical protein	801	0	5.2
GMV_731	binding--dependent transport system inner membrane component family protein	1041	0	1.1
GMV_732	binding--dependent transport system inner membrane component family protein	1101	0.2	1.2
GMV_733	carboxypeptidase Taq (M32) metallopeptidase family protein	1518	0	1.3
GMV_734	putative uncharacterized protein	801	0.2	0.8
GMV_735	putative uncharacterized domain protein	600	0.6	0.4
GMV_736	phosphoglycerate mutase family protein	624	0	1.2
GMV_737	O-Antigen Polymerase family protein	1818	0	0.7
GMV_738	cytidylyltransferase family protein	819	0	1.7
GMV_739	bacterial extracellular solute-binding s, 5 Middle family protein	1809	0.1	2.3
GMV_740	EAL domain protein	1503	0.1	1.8
GMV_741	dihydroorotate oxidase	1080	0	0.8
GMV_742	prepilin-type N-terminal cleavage/methylation domain protein	1176	0.4	1
GMV_743	prepilin-type N-terminal cleavage/methylation domain protein	2079	0.2	1.5
GMV_744	prepilin-type N-terminal cleavage/methylation domain protein	1134	0.5	3
GMV_745	CDP-diacylglycerol--glycerol-3-phosphate 3-phosphatidyltransferase	555	1.2	1.8
GMV_746	endonuclease/Exonuclease/phosphatase family protein	969	0.8	0.9
GMV_747	response regulator	708	68.9	30.1
GMV_748	hypothetical protein	1029	0.2	0.7
GMV_749	hypothetical protein	1089	0.2	0.6
GMV_750	hypothetical protein	1242	0	0.4
GMV_751	flagellar protein export ATPase FliI	1353	8.6	2.4
GMV_753	hypothetical protein	432	3.1	0.9
GMV_752	hypothetical protein	1983	1.9	0.8
GMV_754	hypothetical protein	2097	5.4	0.6
GMV_755	hypothetical protein	681	0	4.8
GMV_756	cobQ/CobB/MinD/ParA nucleotide binding domain protein	837	28	12.4
GMV_757	SRP54-type , GTPase domain protein	1074	7.7	4.9
GMV_758	hypothetical protein	918	0.5	0.1
GMV_759	flagellar biosynthesis protein FlhA	2040	1.5	1.7
GMV_760	ompA family protein	891	0	0.4
GMV_761	putative lipoprotein	309	6	38.4
GMV_762	response regulator	1410	4.1	5.6
GMV_763	motA/TolQ/ExbB proton channel family protein	876	3.3	3.5
GMV_764	flagellar motor switch protein FliN	360	10.9	10.1
GMV_765	hypothetical protein	738	26	4.3
GMV_766	flagellar motor switch protein FliG	1017	28.9	7.1
GMV_767	flagellar M-ring protein FliF	1644	30.5	6.9
GMV_768	hypothetical protein	114	4.1	0.1
GMV_769	hypothetical protein	369	133.6	11.6
GMV_770	hypothetical protein	132	1.9	0.2
GMV_771	flagellar FlaF family protein	462	15.2	10.3
GMV_772	flagellar FlbT family protein	384	26	7.7
GMV_773	hypothetical protein	144	0	0
GMV_774	hypothetical protein	165	5.8	3.6
GMV_775	flagellin	1752	632.7	191.7
GMV_776	hypothetical protein	126	0	0
GMV_777	pyruvate, phosphate dikinase	2697	0	1.3
GMV_779	hypothetical protein	837	0.4	1
GMV_778	glycine cleavage T-C-terminal barrel domain protein	777	0.2	0.4
GMV_780	glycosyltransferase 9 family protein	969	0	0.5
GMV_781	putative lipoprotein	549	0	11.7
GMV_782	bacterial extracellular solute-binding s, 5 Middle family protein	1767	0.2	1.8
GMV_783	macro domain protein	507	0	1.1
GMV_784	pfkB carbohydrate kinase family protein	1062	0.3	3
GMV_785	bacterial regulatory s, tetR family protein	669	0.2	1.7
GMV_786	5-aminolevulinate synthase	1230	0.3	3.6
GMV_787	pfkB carbohydrate kinase family protein	897	4.6	5.3
GMV_788	hypothetical protein	180	55.7	9.7
GMV_789	hypothetical protein	519	0	0.1
GMV_790	response regulator	588	1.2	0.2
GMV_791	thiamine pyrophosphate enzyme, C-terminal TPP binding domain protein	1653	0	1
GMV_792	pterin 4 alpha carbinolamine dehydratase family protein	306	0	2
GMV_793	conserved hypothetical protein	432	0	1.8
GMV_794	histidine kinase-, DNA gyrase B-, and HSP90-like ATPase family protein	1914	1	1.7
GMV_795	pyridoxamine 5'-phosphate oxidase	633	0.1	1.1
GMV_796	rickettsia 17 kDa surface antigen family protein	471	0.6	7.4
GMV_797	hypothetical protein	1545	0.3	0.9
GMV_798	enoyl-(Acyl-carrier-protein) reductase	846	0.6	5.5
GMV_799	chorismate synthase	1071	0	1.6
GMV_801	signal peptide peptidase SppA, 67K type	1902	0	2
GMV_800	HAD-superhydrolase, subIA, variant 1 family protein	690	0.2	0.9
GMV_802	1-deoxy-D-xylulose-5-phosphate synthase	1890	0	1.8
GMV_803	geranyltranstransferase	915	0.2	10.8
GMV_804	exodeoxyribonuclease VII, small subunit	231	0	3.9
GMV_805	hypothetical protein	171	82.2	9.5
GMV_806	histone deacetylase domain protein	930	0.6	1
GMV_807	N-acylglucosamine 2-epimerase family protein	1275	0.3	0.7
GMV_808	putative lipoprotein	879	0	6.2
GMV_810	4-hydroxy-3-methylbut-2-enyl diphosphate reductase	975	0.7	1
GMV_809	hypothetical protein	1104	0.3	0.8
GMV_811	homoserine kinase	963	0.2	1.9
GMV_812	RNase H family protein	438	0	1.5
GMV_813	hypothetical protein	501	0.1	4
GMV_814	penicillin-binding , 1A family protein	2064	0.2	1.4
GMV_815	acetyltransferase family protein	534	0.3	0.7
GMV_816	magnesium transporter	1434	0.1	1.5
GMV_817	maeB	2313	0	5.1
GMV_818	hypothetical protein	417	0	1.9
GMV_819	putative uncharacterized protein	474	0	1.5
GMV_821	N-formylglutamate amidohydrolase family protein	987	3.2	3.2
GMV_822	N-formylglutamate amidohydrolase	930	9.6	3.3
GMV_823	hypothetical protein	576	6.8	1.8
GMV_824	hypothetical protein	162	0	0.6
GMV_825	seryl-tRNA synthetase	1308	0.1	3.5
GMV_826	protein-L-isoaspartate O-methyltransferase	693	0	0.8
GMV_827	lysM domain protein	1074	0	0.6
GMV_828	putative membrane protein	1056	0	0.4
GMV_829	hypothetical protein	1317	0	0.3
GMV_830	hypothetical protein	1242	0.1	0.4
GMV_831	hypothetical protein	1326	0.5	0.3
GMV_832	hypothetical protein	732	0.5	2
GMV_833	hypothetical protein	1452	0.2	2.6
GMV_834	preprotein translocase, YajC subunit	354	0	7.5
GMV_835	protein-export membrane protein SecD	1575	0.1	4.1
GMV_836	protein-export membrane protein SecF	957	0	3
GMV_837	conserved hypothetical protein	375	0	1.5
GMV_838	integral membrane TerC family protein	801	0	2.9
GMV_839	calcineurin-like phosphoesterase family protein	882	0.2	0.8
GMV_840	superoxide dismutase [Mn]	627	0.1	15.4
GMV_841	putative uncharacterized protein	819	0.2	0.7
GMV_842	hypothetical protein	285	37.8	11.5
GMV_843	hypothetical protein	1572	4.7	3.9
GMV_844	hypothetical protein	144	0	0.9
GMV_845	acetyltransferases and hydrolases with the alpha/beta hydrolase fold-like protein	663	0.7	2.2
GMV_846	NHL repeat family protein	1488	1.8	1.7
GMV_847	tRNA:m(5)U-54 methyltransferase	1371	1.8	3.3
GMV_848	acetyltransferase family protein	654	5.6	4.7
GMV_849	hypothetical protein	129	5.6	1.9
GMV_850	hypothetical protein	801	0.2	0.7
GMV_851	impB/mucB/samB family protein	1293	0.8	0.2
GMV_852	hypothetical protein	204	0	0
GMV_853	protein involved in utilization of DNA as a carbon source	840	0.2	1
GMV_854	hypothetical protein	495	0	1.3
GMV_855	putative lipoprotein	570	0	1.3
GMV_856	AMP-binding enzyme family protein	1842	0	2.7
GMV_857	his Kinase A domain protein	2193	0.1	1.9
GMV_858	acetyl-CoA acetyltransferases family protein	1173	0.1	4.6
GMV_859	conserved hypothetical protein	171	24.6	1.1
GMV_860	acyl-CoA dehydrogenase, N-terminal domain protein	1140	3.4	2.3
GMV_861	short chain dehydrogenase family protein	753	0.2	2.7
GMV_862	hypothetical protein	411	0	5.9
GMV_863	hypothetical protein	435	0	2.8
GMV_864	hypothetical protein	474	0	4.6
GMV_865	methylisocitrate lyase	864	0	3.5
GMV_866	hypothetical protein	381	0	1.8
GMV_867	putative lipoprotein	504	0	1.4
GMV_868	2-methylcitrate synthase/citrate synthase II family protein	1137	0	4.3
GMV_869	hypothetical protein	147	0	4.9
GMV_870	GIY-YIG catalytic domain protein	309	0	1.9
GMV_871	marC integral membrane family protein	624	0	1
GMV_872	2-methylcitrate dehydratase	1419	0.1	2.5
GMV_873	hypothetical protein	348	1	1.3
GMV_874	hypothetical protein	708	0.2	1.1
GMV_875	hypothetical protein	921	0	0.3
GMV_876	CAAX amino terminal protease family protein	657	0	0.2
GMV_877	hypothetical protein	558	0.9	4.2
GMV_878	hypothetical protein	285	0	15.7
GMV_879	putative 3-oxoacyl-acyl carrier protein synthase III	1122	0.3	2.3
GMV_880	hypothetical protein	462	3	3.8
GMV_881	acyl-CoA dehydrogenase, N-terminal domain protein	2256	5.1	4.9
GMV_882	hypothetical protein	957	0.2	0.3
GMV_883	hypothetical protein	1029	0.2	0.4
GMV_884	hypothetical protein	996	0.2	0.4
GMV_885	carboxyl transferase domain protein	1608	0	4.3
GMV_886	enoyl-CoA hydratase/isomerase family protein	807	0	1.8
GMV_887	putative uncharacterized protein	867	0.2	0.9
GMV_888	biotin-requiring enzyme family protein	1938	0	2.2
GMV_889	hydroxymethylglutaryl-CoA lyase	900	0	1.7
GMV_890	acyl-CoA dehydrogenase, N-terminal domain protein	1182	0	5.3
GMV_891	putative uncharacterized protein	351	0	1.7
GMV_892	pyruvate ferredoxin/flavodoxin oxidoreductase family protein	3468	0	4.3
GMV_893	sbmA/BacA-like family protein	1734	0	1.1
GMV_895	ABC transporter family protein	1410	0	1
GMV_894	uncharacterized 1 domain protein	432	0	6
GMV_896	cyclopropane-fatty-acyl-phospholipid synthase family protein	816	1.5	1.1
GMV_897	ABC transporter family protein	1863	0.3	1
GMV_898	hypothetical protein	162	0	3.7
GMV_899	bacterial DNA-binding family protein	276	4.5	369.4
GMV_900	sensory box protein	4026	1.8	1
GMV_901	hypothetical protein	2142	41.6	18.3
GMV_902	prepilin-type N-terminal cleavage/methylation domain protein	975	20.5	2.7
GMV_903	prepilin-type N-terminal cleavage/methylation domain protein	1038	26	2.7
GMV_904	hypothetical protein	1212	29.5	4.1
GMV_905	hypothetical protein	2310	61.7	3.8
GMV_906	putative uncharacterized protein	693	1	2
GMV_908	hypothetical protein	603	0.6	0.2
GMV_907	ATP-dependent DNA helicase RecQ	1770	0.1	0.8
GMV_909	methyltransferase domain protein	681	0	0.8
GMV_911	putative cysteine synthase	969	0	3.5
GMV_912	DNA mismatch repair protein MutS	2736	0	1
GMV_913	dUTP diphosphatase family protein	399	0	3.1
GMV_914	hypothetical protein	186	0	1.8
GMV_915	hypothetical protein	504	0.3	47.9
GMV_916	ubiquinone/menaquinone biosynthesis methyltransferases family protein	780	0.2	0.8
GMV_917	hypothetical protein	543	0.9	1.6
GMV_918	integral membrane protein MviN	1596	0	1.2
GMV_919	tryptophanyl-tRNA synthetase	1005	0.3	2.5
GMV_920	hypothetical protein	849	0	4.2
GMV_921	hypothetical protein	366	0	2.1
GMV_922	hypothetical protein	657	0	10.6
GMV_923	conserved hypothetical protein	912	0.7	1
GMV_924	transmembrane family protein	756	2.1	1.1
GMV_925	universal stress family protein	573	4.4	2.5
GMV_926	nifU-like domain protein	570	4	2.4
GMV_927	polysaccharide deacetylase family protein	1128	4.4	1.1
GMV_928	nitroreductase family protein	603	0	1.9
GMV_929	glycoprotease family protein	717	0.2	0.5
GMV_930	ROS/MUCR transcriptional regulator family protein	411	1.7	6.1
GMV_931	pyrroline-5-carboxylate reductase	840	0	0.8
GMV_932	conserved hypothetical protein	501	0	1.5
GMV_933	putative uncharacterized domain protein	309	0	2.9
GMV_934	ADP-glyceromanno-heptose 6-epimerase	990	0	2.6
GMV_935	prolipoprotein diacylglyceryl transferase	804	0	1.9
GMV_936	conserved hypothetical protein	1104	0	0.6
GMV_937	putative uncharacterized protein	804	0	1
GMV_938	ribose-phosphate diphosphokinase family protein	939	0	2.3
GMV_939	ribosomal protein L25, Ctc-form	639	0.3	41.4
GMV_940	peptidyl-tRNA hydrolase	591	0	1.2
GMV_941	conserved hypothetical protein	1107	0.6	2.1
GMV_942	adenosine deaminase	1050	2.5	1.8
GMV_943	branched-chain amino acid aminotransferase	906	0.2	5.9
GMV_944	response regulator	717	0	0.7
GMV_945	HAMP domain protein	1326	0	0.6
GMV_946	secretion chaperone	360	0	1.5
GMV_947	phasin family domain protein	462	1.1	46.9
GMV_949	sensory box protein	2577	0.5	1.1
GMV_948	putative uncharacterized protein	657	0	0.8
GMV_950	33 kDa chaperonin	924	0.4	4
GMV_951	putative lipoprotein	705	0.5	5.5
GMV_952	cation transport family protein	1455	0	0.9
GMV_953	ompA family protein	909	0.1	41.3
GMV_955	DJ-1/PfpI family protein	570	0	4.7
GMV_956	peptide chain release factor 2	963	0	1.1
GMV_957	hypothetical protein	1335	0	1.9
GMV_958	M repeat family protein	3132	0.1	4
GMV_959	diguanylate cyclase domain protein	1806	1.3	1.5
GMV_960	polyhydroxyalkanoate synthesis repressor PhaR	555	0.4	27.7
GMV_961	alpha/beta hydrolase fold family protein	1122	0.5	0.5
GMV_962	acetyl-CoA acetyltransferase	1212	0.1	6.9
GMV_963	acetoacetyl-CoA reductase family protein	726	1.9	6.4
GMV_964	cyclic nucleotide-binding domain protein	543	2.4	2.7
GMV_965	asmA family protein	3585	10	2.8
GMV_966	uncharacterized arylsulfate sulfotransferase-like protein	210	3.7	3.9
GMV_967	fumarate hydratase, class II	1401	0	10.8
GMV_968	conserved hypothetical protein	201	5.5	9.2
GMV_969	phosphofructokinase family protein	1080	0.5	3.2
GMV_970	putative uncharacterized protein trbW	531	1.4	6.2
GMV_971	putative peptidoglycan binding domain protein	1770	36.6	7.9
GMV_972	twin-arginine translocation pathway signal sequence domain protein	588	0.3	11.5
GMV_973	DNA repair protein RecO	750	0.2	0.4
GMV_974	DNA topoisomerase IV, A subunit	2214	0	2.8
GMV_975	ompA family protein	1047	0.7	2.5
GMV_976	motility protein A	867	0.4	3.9
GMV_977	EAL domain protein	1647	0.6	1.6
GMV_978	enoyl-CoA hydratase/isomerase family protein	1107	0.2	1.2
GMV_979	marR family protein	477	3.9	19.5
GMV_980	hypothetical protein	540	0	2.1
GMV_981	putative membrane protein	2007	0.2	0.6
GMV_982	putative DNA methylase protein	666	0.3	1.4
GMV_983	enhanced serine sensitivity protein SseB	819	0.2	2.8
GMV_984	glutaryl-CoA dehydrogenase	1206	0.1	5
GMV_985	putative uncharacterized protein	207	1.7	1.2
GMV_986	ribose 5-phosphate isomerase B	441	0	1.7
GMV_987	serine hydroxymethyltransferase family protein	1251	0.5	3.8
GMV_988	transcriptional regulator NrdR	480	0.7	2.3
GMV_989	nusB family protein	489	0.4	4.5
GMV_990	NAD dependent epimerase/dehydratase family protein	1053	0.2	0.4
GMV_991	flagellar basal body-associated FliL family protein	486	327.5	46.9
GMV_992	V-type H(+)-translocating pyrophosphatase	2103	0.7	75.5
GMV_994	TRAM domain protein	1404	0	0.7
GMV_993	smpA / OmlA family protein	474	1.1	3.1
GMV_995	ubiquinol-cytochrome C chaperone family protein	597	34.3	9.1
GMV_996	putative uncharacterized protein	630	4.6	2.3
GMV_997	ribosomal protein L32	180	3.6	22.7
GMV_998	fatty acid/phospholipid synthesis protein PlsX	1059	0.2	2.5
GMV_999	3-oxoacyl-(acyl-carrier-) synthase III family protein	924	0	1.4
GMV_1000	integration host factor, alpha subunit	297	14	24.2
GMV_1001	merR regulatory family protein	618	7.7	16.6
GMV_1003	putative conserved exported protein	1110	0.3	1.3
GMV_1004	transcriptional regulator, MarR family domain protein	642	0.3	1.4
GMV_1005	transcription termination factor nusG family protein	504	0	1.1
GMV_1006	short chain dehydrogenase family protein	975	0	6.6
GMV_1007	perosamine synthetase	1071	0.5	5.5
GMV_1008	asparagine synthase	1887	0.1	1.6
GMV_1009	sulfotransferase domain protein	930	0.2	3.1
GMV_1010	adenylylsulphate kinase family protein	528	0	4.6
GMV_1011	putative methyltransferase	786	0.7	12
GMV_1012	pyruvate phosphate dikinase, PEP/pyruvate binding domain protein	2334	0.4	2.4
GMV_1013	putative glutamine amidotransferase class-I	303	0	2.1
GMV_1014	3'(2'),5'-bisphosphate nucleotidase	759	0	2.2
GMV_1015	possible sugar nucleotidyltransferase	678	0.3	6.4
GMV_1016	putative uncharacterized protein wbmS	732	0.7	1.7
GMV_1017	hypothetical protein	171	0	1.3
GMV_1018	formyl transferase, C-terminal domain protein	1005	0.3	5.1
GMV_1019	putative uncharacterized protein	1302	0.5	4.4
GMV_1020	polysaccharide biosynthesis family protein	1440	0.2	1.2
GMV_1021	NAD dependent epimerase/dehydratase family protein	873	0.2	2
GMV_1022	putative uncharacterized protein	1164	1.2	2.1
GMV_1023	asparagine synthase	2004	0.6	1.8
GMV_1024	UDP-N-acetylglucosamine 2-epimerase	1074	0.2	3.1
GMV_1025	putative glycosyltransferase	1095	0.2	1.1
GMV_1026	O-acetylhomoserine aminocarboxypropyltransferase/cysteine synthase family protein	1314	0	8.4
GMV_1027	ribosomal protein L13	462	0	48.5
GMV_1028	ribosomal S9/S16 family protein	489	0	37.5
GMV_1029	hexapeptide transferase family protein	528	0	0.8
GMV_1030	hypothetical protein	744	0	0.4
GMV_1031	poly(R)-hydroxyalkanoic acid synthase, class I family protein	1851	0.5	1.6
GMV_1032	diguanylate cyclase domain protein	1260	6.2	2.2
GMV_1033	ompA family protein	954	0.2	4.2
GMV_1034	homoserine dehydrogenase family protein	1299	0	1.8
GMV_1035	hypothetical protein	402	0	7.8
GMV_1036	hypothetical protein	408	0	1.2
GMV_1037	fructose-1,6-bisphosphatase, class II	963	0	2
GMV_1039	single-stranded-DNA-specific exonuclease RecJ	1791	0.5	1.2
GMV_1038	hypothetical protein	237	2.4	3.5
GMV_1041	sodium/hydrogen exchanger family protein	1839	1.4	2.4
GMV_1042	putative uncharacterized protein	480	9.2	3.5
GMV_1043	hypothetical protein	195	18.2	15.6
GMV_1044	methyl-accepting chemotaxis protein	297	0.6	0
GMV_1045	HAMP domain protein	1176	1.8	0.2
GMV_1047	putative membrane protein	405	0	3
GMV_1048	putative uncharacterized protein	225	0	5.6
GMV_1049	glutamyl-tRNA(Gln) and/or aspartyl-tRNA(Asn) amidotransferase, B subunit	1455	0	7.3
GMV_1050	hypothetical protein	639	0	2.8
GMV_1051	glutamyl-tRNA(Gln) and/or aspartyl-tRNA(Asn) amidotransferase, A subunit	1491	0.1	5.9
GMV_1052	glutamyl-tRNA(Gln) and/or aspartyl-tRNA(Asn) amidotransferase, C subunit	288	0	6.7
GMV_1054	conserved hypothetical protein	489	0	1.6
GMV_1053	hypothetical protein	300	0	0.8
GMV_1055	conserved hypothetical protein	768	3.7	1.5
GMV_1056	polyhydroxyalkanoate depolymerase, intracellular family protein	1386	20.5	7.2
GMV_1057	pfkB carbohydrate kinase family protein	969	0.2	0.2
GMV_1058	FAD dependent oxidoreductase family protein	1296	4.1	2.3
GMV_1059	hypothetical protein	531	0.3	0.7
GMV_1060	hypothetical protein	303	0	1
GMV_1061	putative membrane protein	1032	0	0.8
GMV_1062	ribosomal protein L28	396	0	22.1
GMV_1063	hypothetical protein	453	0	1.1
GMV_1064	queuine tRNA-ribosyltransferase	1185	0.1	2
GMV_1065	hypothetical protein	921	0.4	2.8
GMV_1066	hypothetical protein	423	0.8	1.2
GMV_1067	hypothetical protein	147	0	1.9
GMV_1068	diguanylate cyclase domain protein	915	3.4	3.8
GMV_1069	sensory box protein	1554	2.9	2
GMV_1070	ferric uptake regulator family protein	447	1.5	4.1
GMV_1071	putative uncharacterized protein	339	1	1
GMV_1072	ppa	540	0	2.1
GMV_1073	conserved hypothetical protein	366	0	1.3
GMV_1074	peptide chain release factor 3	1578	0	1.5
GMV_1075	hypothetical protein	768	0	3.2
GMV_1076	hypothetical protein	990	0.2	1.2
GMV_1077	hypothetical protein	171	7.1	6.8
GMV_1078	feS assembly SUF system regulator	453	0.9	0.4
GMV_1079	feS assembly protein SufB	1458	17.7	1.6
GMV_1080	hypothetical protein	162	25.8	0.9
GMV_1081	feS assembly ATPase SufC	750	16.7	2.6
GMV_1082	GIY-YIG catalytic domain protein	294	13.9	1.3
GMV_1083	hypothetical protein	120	9.1	0.6
GMV_1084	feS assembly protein SufD	1245	9.6	2.3
GMV_1085	cysteine desulfurase	1254	11	1.2
GMV_1086	hypothetical protein	378	73.8	12.6
GMV_1087	conserved hypothetical protein	426	36.8	7.7
GMV_1088	iron-sulfur cluster assembly accessory family protein	357	38.5	6.5
GMV_1089	hypothetical protein	168	24.5	53.3
GMV_1090	hypothetical protein	588	8.4	14.9
GMV_1091	hypothetical protein	615	0	3
GMV_1092	tRNA-dihydrouridine synthase A	1005	0	0.5
GMV_1093	bacterial SH3 domain protein	522	0	0.8
GMV_1094	hypothetical protein	993	0.4	1.9
GMV_1095	hypothetical protein	408	1.5	2.2
GMV_1096	beta-hydroxyacyl-(acyl-carrier-protein) dehydratase FabA	522	0	11.2
GMV_1097	beta-ketoacyl synthase, C-terminal domain protein	1245	0.1	7.2
GMV_1098	putative enoyl-acyl carrier protein reductase	813	0	4.6
GMV_1099	large conductance mechanosensitive channel protein	402	0.4	4.5
GMV_1100	glycerophosphoryl diester phosphodiesterase family protein	750	0	3.4
GMV_1101	S1 RNA binding domain protein	2148	0.3	38.8
GMV_1102	hypothetical protein	150	1.1	0.2
GMV_1103	hypothetical protein	1380	0.9	1.4
GMV_1104	hypothetical protein	129	0	1.1
GMV_1105	phosphoglycerate mutase	636	1.1	2.8
GMV_1106	acyl-CoA dehydrogenase, middle domain protein	1755	15.1	3.1
GMV_1107	acetyltransferase family protein	768	0.2	0.8
GMV_1108	hypothetical protein	198	0	2
GMV_1109	ribosomal protein S15	267	0.6	46.7
GMV_1110	tRNA pseudouridine synthase B	942	0	14.1
GMV_1111	ribosome-binding factor A	447	0.2	5.2
GMV_1112	translation initiation factor IF-2	2643	0.9	10.1
GMV_1113	hypothetical protein	705	0.4	2.5
GMV_1114	transcription termination factor NusA	1509	1.7	13.2
GMV_1115	conserved hypothetical protein	513	1.8	6.4
GMV_1116	hypothetical protein	360	18.1	0.1
GMV_1117	tRNA (guanine-N(7)-)-methyltransferase	744	0.2	1.9
GMV_1118	methionine adenosyltransferase	1218	0.3	5.7
GMV_1119	helix-turn-helix family protein	504	0	29.1
GMV_1120	apolipoprotein N-acyltransferase	1578	0.3	0.3
GMV_1121	CBS domain pair family protein	960	15.8	3.2
GMV_1122	conserved hypothetical protein	519	5.6	2.3
GMV_1123	phoH-like family protein	981	10.9	4
GMV_1124	phoH-like family protein	933	0.2	6.1
GMV_1125	tRNA-i(6)A37 thiotransferase enzyme MiaB	1293	0.1	2.2
GMV_1126	putative peptidoglycan binding domain protein	936	8.3	4
GMV_1127	putative uncharacterized domain protein	495	10.4	3.1
GMV_1128	amino acid carrier family protein	1524	0.4	3.3
GMV_1129	hypothetical protein	3882	0	3.3
GMV_1131	conserved hypothetical protein	912	0.2	0.1
GMV_1130	glucosamine-6-phosphate isomerases/6-phosphogluconolactonase family protein	765	0	0.3
GMV_1132	haloacid dehalogenase-like hydrolase family protein	939	1.1	5.9
GMV_1133	patatin-like phospholipase family protein	972	0.7	0.5
GMV_1134	hypothetical protein	273	0.6	6.4
GMV_1135	ABC transporter transmembrane region family protein	1773	0.1	1.4
GMV_1136	putative uncharacterized protein	843	0.2	0.8
GMV_1137	CBS domain pair family protein	468	0	3.6
GMV_1138	citrate transporter family protein	1344	0.1	2
GMV_1139	conserved hypothetical protein	492	0	1.2
GMV_1141	putative excinuclease ABC protein, C subunit	186	0	0.4
GMV_1143	putative uncharacterized protein	309	0	5.6
GMV_1145	rhodanese-like domain protein	852	0.2	0.8
GMV_1146	adenylate and Guanylate cyclase catalytic domain protein	1188	0	1.7
GMV_1147	chromate transporter, chromate ion transporter family protein	1152	0.1	0.5
GMV_1148	putative membrane protein	156	0	0.2
GMV_1149	putative membrane protein	192	0	0.6
GMV_1150	hypothetical protein	147	0	0.6
GMV_1151	hypothetical protein	195	0	1.9
GMV_1152	radical SAM superfamily protein	1413	0.5	1.6
GMV_1153	putative membrane protein	264	0	0.5
GMV_1156	protein-L-isoaspartate family protein	660	4.7	10.8
GMV_1157	type I secretion outer membrane , TolC family protein	1689	8.9	21
GMV_1158	putative uncharacterized protein	633	1	12.9
GMV_1159	valyl-tRNA synthetase	2661	0	4.5
GMV_1160	ribosomal protein L31	243	0.7	9.3
GMV_1161	fructose-bisphosphate aldolase, class II	1098	0.2	6
GMV_1162	hypothetical protein	234	7.9	14.5
GMV_1163	marR family protein	555	12.1	9.6
GMV_1164	hypothetical protein	1518	1	0.4
GMV_1165	glyceraldehyde-3-phosphate dehydrogenase, type I	1011	1.3	13.5
GMV_1166	hypothetical protein	195	11.7	4.4
GMV_1167	methyltransferase domain protein	684	0	1.6
GMV_1169	alpha/beta hydrolase fold family protein	894	0.2	1.2
GMV_1168	transketolase	1953	0	4.9
GMV_1170	hypothetical protein	129	0	0
GMV_1171	hypothetical protein	189	0	4.6
GMV_1172	cell division ZapA family protein	354	0	4.1
GMV_1173	5-formyltetrahydrofolate cyclo-ligase	555	2.3	0.9
GMV_1174	calcineurin-like phosphoesterase family protein	819	0	0.8
GMV_1175	hypothetical protein	567	0.3	3
GMV_1176	response regulator	639	1.1	2.6
GMV_1177	hypothetical protein	114	1.5	2.5
GMV_1178	conserved hypothetical protein	753	0.5	5.1
GMV_1179	crossover junction endodeoxyribonuclease RuvC	510	0.3	2.9
GMV_1180	holliday junction DNA helicase RuvA	639	0.7	1.4
GMV_1181	holliday junction DNA helicase RuvB	1041	0.6	0.9
GMV_1182	tol-pal system-associated acyl-CoA thioesterase	405	0.8	1.6
GMV_1183	protein TolQ	804	2.8	9.1
GMV_1184	protein TolR	444	3.7	3.1
GMV_1185	periplasmic protein TonB	978	0.9	1.8
GMV_1186	tol-Pal system beta propeller repeat protein TolB	1332	1.2	10.7
GMV_1187	nudix hydrolase 25	549	0.3	1.6
GMV_1188	divergent polysaccharide deacetylase family protein	1170	0	1.5
GMV_1189	peptidase family protein	1509	0.3	6.4
GMV_1190	peptidase M23 family protein	1218	0	0.3
GMV_1191	conserved hypothetical protein	444	5.8	0.9
GMV_1192	conserved hypothetical protein	264	111.3	24.9
GMV_1193	cytidylyltransferase family protein	618	0	0.4
GMV_1194	ATP synthase subunit b	492	0	7.8
GMV_1195	ATP synthase B/B' CF family protein	636	0	18.4
GMV_1196	ATP synthase subunit C family protein	225	0	64.3
GMV_1197	ATP synthase F0, A subunit	750	0.2	8.7
GMV_1198	hypothetical protein	378	0	2
GMV_1199	chromosome segregation protein SMC	3474	0	4.9
GMV_1200	putative uncharacterized protein	738	0	2.9
GMV_1201	hypothetical protein	255	0	0.2
GMV_1202	hypothetical protein	2739	0.1	4.3
GMV_1203	extragenic suppressor protein suhB	804	0	2.7
GMV_1204	conserved hypothetical protein	450	0	0.7
GMV_1205	A/G-specific adenine glycosylase	1149	0	0.5
GMV_1206	hypothetical protein	975	0.6	3.4
GMV_1207	DNA methylase family protein	1125	1	8.9
GMV_1208	ribonuclease HII family protein	720	0	0.8
GMV_1209	hypothetical protein	804	0	0.2
GMV_1210	aminopeptidase N	2697	0	2.7
GMV_1211	GTP-binding protein Obg/CgtA	1068	0	1.4
GMV_1212	ribosomal protein L27	285	0	10.7
GMV_1213	ribosomal protein L21	291	0	18.7
GMV_1214	his Kinase A domain protein	1536	0.7	0.8
GMV_1215	response regulator	414	1.7	1
GMV_1216	hypothetical protein	120	0	1.5
GMV_1217	mechanosensitive ion channel family protein	888	0	1.1
GMV_1218	hypothetical protein	2724	0.4	0.1
GMV_1219	ABC transporter transmembrane region family protein	1689	0	0
GMV_1220	ABC transporter transmembrane region family protein	2268	0.2	0
GMV_1221	type I secretion membrane fusion , HlyD family protein	1347	0.1	0.2
GMV_1222	response regulator	954	0	0.4
GMV_1223	hypothetical protein	129	0	1.2
GMV_1224	efflux transporter, RND family, MFP subunit	1101	0.4	1.6
GMV_1225	acrB/AcrD/AcrF family protein	3069	0.7	1.2
GMV_1226	aldo/keto reductase family protein	1050	0.2	1.4
GMV_1227	sulfate permease family protein	1728	0	1.5
GMV_1228	chromate reductase	1074	0.5	1.9
GMV_1229	ferric uptake regulator family protein	447	0	0.9
GMV_1230	pyridoxal-phosphate dependent enzyme family protein	1311	0	1.7
GMV_1231	pyridoxal-dependent decarboxylase, pyridoxal binding domain protein	1524	0.1	0.9
GMV_1232	ATP-binding protein	969	0	1.7
GMV_1233	cysteine desulfurase	1173	0	0.7
GMV_1234	hypothetical protein	1038	0	0.7
GMV_1235	hypothetical protein	390	0	1
GMV_1236	conserved hypothetical protein	1179	0	1.2
GMV_1237	peptidase M48 family protein	1140	0	0.8
GMV_1238	hypothetical protein	561	0.3	0.6
GMV_1239	amino acid permease-associated region domain protein	420	0.8	1.1
GMV_1240	CBS domain pair family protein	420	301.7	6
GMV_1241	N-acetylmuramoyl-L-alanine amidase family protein	1821	2	2.5
GMV_1242	hypothetical protein	2919	3.2	0.9
GMV_1243	putative membrane protein	621	0.6	0.5
GMV_1244	conserved hypothetical protein	1095	1.1	8
GMV_1245	type I restriction-modification system, M subunit	1590	0	1.5
GMV_1246	type I restriction modification DNA specificity domain protein	1290	0.1	0.6
GMV_1247	hypothetical protein	624	0	0.6
GMV_1248	putative type I restriction enzyme R protein	2832	0.3	1.2
GMV_1249	hypothetical protein	2019	0.1	0.8
GMV_1250	mobA/MobL family protein	2085	0.9	0.1
GMV_1251	putative uncharacterized protein	768	0	0.2
GMV_1252	conserved hypothetical protein	924	0.4	0.5
GMV_1253	copper resistance protein A	1863	2.3	0.3
GMV_1254	copper resistance B family protein	783	3.8	0.6
GMV_1255	putative uncharacterized domain protein	624	5.3	1.1
GMV_1256	copper-transporting P-type ATPase	426	14.3	2.9
GMV_1257	hypothetical protein	123	1.8	0.1
GMV_1258	copper-translocating P-type ATPase	2250	1.8	0.7
GMV_1260	phage integrase family protein	1326	0.9	0.3
GMV_1261	conserved hypothetical protein	777	0	0.5
GMV_1262	lytic murein transglycosylase family protein	1029	0	3.9
GMV_1263	rare lipoprotein A family protein	1011	0	3.6
GMV_1264	D-alanyl-D-alanine carboxypeptidase family protein	1275	0.1	7.5
GMV_1265	thymidylate kinase	642	0	0.8
GMV_1266	ATPase associated with various cellular activities family protein	1194	0	0.8
GMV_1267	methionyl-tRNA synthetase	1575	2.6	3.3
GMV_1268	hydrolase, TatD family protein	822	2.6	1.3
GMV_1269	metallo-beta-lactamase superfamily protein	801	1.1	1
GMV_1270	sensory box protein	2151	24.7	5
GMV_1271	EAL domain protein	930	1.6	1.6
GMV_1273	mazG family protein	804	0.2	1.4
GMV_1272	hypothetical protein	1134	0.2	0.3
GMV_1274	hypothetical protein	1116	0.5	0.4
GMV_1275	inositol monophosphatase family protein	846	0.2	1.3
GMV_1276	hypothetical protein	114	0	0.6
GMV_1277	GTP-binding proten HflX	1323	0.9	1.9
GMV_1278	RNA chaperone Hfq	246	20.1	19
GMV_1279	HAD-superhydrolase, subIA, variant 3 family protein	684	1.9	1.8
GMV_1280	aminotransferase class IV family protein	900	0	1.2
GMV_1281	trkA-C domain protein	1377	0.1	1.8
GMV_1282	response regulator	1470	0.1	2.1
GMV_1283	sensory box protein	2244	0	0.6
GMV_1284	hypothetical protein	132	0	2.1
GMV_1285	2-C-methyl-D-erythritol 4-phosphate cytidylyltransferase	1221	0	1.1
GMV_1286	phosphatidylglycerophosphatase A family protein	489	0	1.6
GMV_1287	competence/damage-inducible CinA C-terminal domain protein	483	0	0.9
GMV_1288	hypothetical protein	894	0	1.5
GMV_1289	lipoic acid synthetase	981	0	1.1
GMV_1290	phosphoglycerate mutase family protein	531	0	1.5
GMV_1292	hypothetical protein	525	0	0.5
GMV_1291	hypothetical protein	735	0.9	2.4
GMV_1293	dihydrolipoyl dehydrogenase	1401	0.1	3.6
GMV_1294	HAMP domain protein	1698	5.9	1.2
GMV_1295	hypothetical protein	474	0.7	3.6
GMV_1296	hypothetical protein	636	0	3.2
GMV_1297	hypothetical protein	681	0	2.8
GMV_1298	hypothetical protein	501	0	0.6
GMV_1299	putative methyltransferase	1164	0	0.7
GMV_1300	thioesterase superfamily protein	423	0	0.8
GMV_1301	hypothetical protein	606	0	0.9
GMV_1302	dihydrolipoyllysine-residue acetyltransferase component of pyruvate dehydrogenase complex	909	0	3.6
GMV_1303	biotin-requiring enzyme family protein	390	0	10.8
GMV_1304	transketolase, C-terminal domain protein	1413	0	8.5
GMV_1305	pyruvate dehydrogenase (acetyl-transferring) E1 component, alpha subunit	1029	0	8.9
GMV_1306	septum formation initiator family protein	315	0.5	4.8
GMV_1307	conserved hypothetical protein	456	3.2	1.8
GMV_1308	phosphopyruvate hydratase	1314	0.1	14.3
GMV_1309	3-deoxy-8-phosphooctulonate synthase	846	0	5.1
GMV_1310	hypothetical protein	693	0	2.8
GMV_1311	MBOAT family protein	1449	0.2	0.5
GMV_1312	hypothetical protein	1179	0	0.6
GMV_1313	CTP synthase	1626	0	3.1
GMV_1314	preprotein translocase, SecG subunit	375	0	9
GMV_1315	triose-phosphate isomerase	768	0	2.1
GMV_1316	hypothetical protein	117	0	1.7
GMV_1317	hypothetical protein	1923	0.1	4.2
GMV_1318	divergent polysaccharide deacetylase family protein	1008	0	1.3
GMV_1319	putative membrane protein	135	0	3.6
GMV_1320	lexA repressor	705	1.3	4.4
GMV_1321	comEC/Rec2-related domain protein	2085	0	0.2
GMV_1322	glutamyl-tRNA synthetase	1392	0.2	3.1
GMV_1323	peptidase M48 family protein	1239	0.3	0.3
GMV_1324	citrate (Si)-synthase	1305	0	22.7
GMV_1325	lipid-A-disaccharide synthase	1257	0	1
GMV_1326	conserved hypothetical protein	843	0.4	3.5
GMV_1327	acyl-[acyl-carrier-protein]-UDP-N-acetylglucosamine O-acyltransferase	807	0.2	3
GMV_1328	beta-hydroxyacyl-(acyl-carrier-protein) dehydratase FabZ	465	0.4	4.5
GMV_1329	UDP-3-O-[3-hydroxymyristoyl] glucosamine N-acyltransferase	1017	0	1.9
GMV_1330	outer membrane family protein	666	0.8	6.5
GMV_1331	outer membrane assembly complex, YaeT protein	2322	6.3	8.2
GMV_1332	RIP metalloprotease RseP	1392	34.5	5.7
GMV_1333	1-deoxy-D-xylulose 5-phosphate reductoisomerase	1173	2.7	1
GMV_1334	cytidylyltransferase family protein	693	0	1.1
GMV_1335	di-trans,poly-cis-decaprenylcistransferase	720	0	3.8
GMV_1336	ribosome recycling factor	549	0	8.1
GMV_1337	UMP kinase	774	0	5.5
GMV_1338	translation elongation factor Ts	924	5.4	23.2
GMV_1339	ribosomal protein S2	786	16.2	32.6
GMV_1340	uracil-DNA glycosylase	672	0	0.8
GMV_1341	DNA polymerase III, alpha subunit	3486	0	0.6
GMV_1342	ABC transporter family protein	681	0	1.4
GMV_1343	liporeleasing system, transmembrane , LolC/E family protein	1242	0	1.7
GMV_1344	hypothetical protein	603	0	4.3
GMV_1345	prolyl-tRNA synthetase	1488	0	3.6
GMV_1346	hypothetical protein	957	0	16.6
GMV_1347	hypothetical protein	147	0	7.7
GMV_1348	hypothetical protein	126	0	5.2
GMV_1349	metallo-beta-lactamase superfamily protein	1710	0	2.8
GMV_1350	biotin-[acetyl-CoA-carboxylase] ligase	738	0	0.6
GMV_1351	NADH-quinone oxidoreductase subunit N	1551	0.1	6
GMV_1352	proton-translocating NADH-quinone oxidoreductase, chain M family protein	1539	0	5.6
GMV_1353	proton-translocating NADH-quinone oxidoreductase, chain L family protein	1998	0	5.4
GMV_1354	NADH-quinone oxidoreductase subunit K	327	0	5.6
GMV_1355	NADH-ubiquinone/plastoquinone oxidoreductase chain 6 family protein	606	0	8.5
GMV_1356	hypothetical protein	120	0	4.5
GMV_1357	lipid A 3-O-deacylase family protein	513	0	42.9
GMV_1358	23S rRNA and tRNA pseudouridine synthase	666	0	1.4
GMV_1359	hypothetical protein	753	0.2	0.2
GMV_1360	NADH-quinone oxidoreductase subunit I	486	0.4	9.7
GMV_1361	NADH-ubiquinone oxidoreductase chain 1	1008	0.2	5.3
GMV_1362	hypothetical protein	360	0.2	3.1
GMV_1363	NADH dehydrogenase (quinone), G subunit	2058	0.2	8.1
GMV_1364	hypothetical protein	744	0	4.2
GMV_1365	NADH oxidoreductase, F subunit	1293	0.1	7.8
GMV_1366	NADH dehydrogenase flavoprotein 2	654	0	5.8
GMV_1367	hypothetical protein	435	0.1	6.6
GMV_1368	NADH dehydrogenase, D subunit	1221	0.3	6.3
GMV_1369	NADH-quinone oxidoreductase chain 5	672	0	6.6
GMV_1370	NADH-quinone oxidoreductase, B subunit	516	0	5.2
GMV_1371	NADH-ubiquinone/plastoquinone oxidoreductase, chain 3 family protein	372	0	9.1
GMV_1372	hypothetical protein	3078	0	2
GMV_1374	hypothetical protein	1413	2.6	0.2
GMV_1375	hypothetical protein	1485	7.5	0.2
GMV_1376	hypothetical protein	1455	13.3	0.2
GMV_1377	alanine dehydrogenase	1122	0.2	11.5
GMV_1378	hypothetical protein	1959	1.6	1.9
GMV_1380	DNA-binding protein HRL18	276	3.1	33.8
GMV_1381	ATP-dependent protease La	2424	80.1	20.5
GMV_1382	ATP-dependent Clp protease, proteolytic subunit ClpP	651	0.3	16.9
GMV_1383	trigger factor	1365	0.5	17.8
GMV_1385	carbohydrate kinase family protein	1506	0	0.4
GMV_1387	glutamine synthetase, type I	1431	2	16.5
GMV_1388	hypothetical protein	459	1.5	1.3
GMV_1389	hypothetical protein	1134	1.3	4.9
GMV_1390	thioesterase superfamily protein	384	1.1	5.2
GMV_1391	hypothetical protein	117	0	2
GMV_1393	DNA topoisomerase IV, B subunit	2040	0.2	3.3
GMV_1392	hypothetical protein	129	0	0
GMV_1394	putative lipoprotein	600	5.6	18.7
GMV_1395	hypothetical protein	1542	0	0.8
GMV_1396	organic solvent tolerance family protein	2241	0.1	2.7
GMV_1397	DEAD/DEAH box helicase family protein	1470	5.1	2.7
GMV_1398	hypothetical protein	276	0.3	1.7
GMV_1399	hypothetical protein	240	0	1.4
GMV_1400	conserved hypothetical protein	963	0	0.8
GMV_1401	2-amino-3-ketobutyrate coenzyme A ligase	1206	0	3.7
GMV_1402	L-threonine 3-dehydrogenase	1029	0.2	2.8
GMV_1403	hypothetical protein	570	0	1.4
GMV_1404	homogentisate 1,2-dioxygenase	1314	0	3.9
GMV_1405	putative uncharacterized protein	2097	0.1	4
GMV_1406	sodium:solute symporter family protein	1431	0.2	8
GMV_1407	lpqC	996	0	0.7
GMV_1408	glycine cleavage system P-family protein	1530	0	3.1
GMV_1409	glycine cleavage system P-family protein	1284	0	4.5
GMV_1410	GIY-YIG catalytic domain protein	330	0	2.8
GMV_1411	glycine cleavage system H protein	375	0	7.1
GMV_1412	glycine cleavage system T protein	1095	0	4.7
GMV_1413	NADPH-dependent FMN reductase family protein	564	0.3	8.2
GMV_1414	'Cold-shock' DNA-binding domain protein	207	0.6	153.2
GMV_1415	DEAD/DEAH box helicase family protein	1950	0.1	7.2
GMV_1417	nlpC/P60 family protein	816	0	1
GMV_1416	mur ligase family, glutamate ligase domain protein	1428	0	2.2
GMV_1418	putative lipoprotein	834	0.5	9.4
GMV_1419	hypothetical protein	348	0	1.6
GMV_1420	hypothetical protein	312	0	5.9
GMV_1421	hypothetical protein	603	0	1.1
GMV_1422	hypothetical protein	390	0	0.6
GMV_1423	ATP-dependent chaperone ClpB	2613	12.7	9.4
GMV_1424	putative uncharacterized protein	351	2.4	18.7
GMV_1425	putative membrane protein	129	1.2	24
GMV_1426	protein-(glutamine-N5) methyltransferase, release factor-specific	855	0.8	0.6
GMV_1427	hypothetical protein	570	0	0.8
GMV_1428	peptide chain release factor 1	1062	0.5	2.2
GMV_1430	hypothetical protein	1254	0.6	1.4
GMV_1429	hypothetical protein	423	1.6	1.1
GMV_1431	4-hydroxy-3-methylbut-2-en-1-yl diphosphate synthase	1071	0	1.9
GMV_1432	dnaJ domain protein	753	0.9	0.9
GMV_1433	putative uncharacterized protein	1110	0	2.6
GMV_1434	hypothetical protein	156	0	1.1
GMV_1435	aspartate kinase, monofunctional class	1227	0.1	1.2
GMV_1436	3-demethylubiquinone-9 3-O-methyltransferase	756	0	1.7
GMV_1438	putative membrane protein	201	0	2.9
GMV_1437	hypothetical protein	411	1.3	2.4
GMV_1439	pentapeptide repeats family protein	1257	0.3	3.4
GMV_1440	hypothetical protein	120	0	0
GMV_1441	hypothetical protein	813	0	0.2
GMV_1442	ahpC/TSA family protein	645	0	0.8
GMV_1443	hypothetical protein	186	0	4.7
GMV_1444	diaminopimelate decarboxylase	1296	5	2.5
GMV_1445	hypothetical protein	2475	3.8	0.6
GMV_1446	MJ0042 family finger-like domain protein	762	1.1	1.8
GMV_1447	hypothetical protein	750	0	1.7
GMV_1448	cell division ATP-binding protein FtsE	714	0	0.7
GMV_1449	permease family protein	975	0	0.8
GMV_1450	conserved hypothetical protein	648	0	1
GMV_1451	acyltransferase family protein	762	0	0.8
GMV_1452	hypothetical protein	732	0	0.5
GMV_1453	chorismate mutase type II family protein	861	0	2.1
GMV_1454	methyltransferase domain protein	753	0	0.7
GMV_1455	mutator mutT protein	480	0	1.2
GMV_1456	PPIC-type PPIASE domain protein	1092	0.2	25.2
GMV_1457	preprotein translocase, SecA subunit	2736	0.4	5.6
GMV_1458	methyltransferase, FkbM family domain protein	822	0.3	2.8
GMV_1459	CBS domain pair family protein	1275	0	2.2
GMV_1460	3-dehydroquinate synthase	1101	0	1.4
GMV_1461	shikimate kinase family protein	561	0.3	1.4
GMV_1462	hypothetical protein	132	0	3.4
GMV_1463	hypothetical protein	1821	0.4	10.9
GMV_1464	phage integrase family protein	897	1.3	88.8
GMV_1465	acetyl-CoA carboxylase, carboxyl transferase, alpha subunit	945	0	5.6
GMV_1466	hypothetical protein	438	0.1	2.2
GMV_1467	regulator of chromosome condensation family protein	1524	22.7	1
GMV_1468	putative uncharacterized domain protein	495	0	0.7
GMV_1469	bolA-like family protein	378	0	0.3
GMV_1470	dnaJ domain protein	555	13.6	3.3
GMV_1471	cobaltochelatase, CobS subunit	975	5.5	3.6
GMV_1472	cobaltochelatase, CobT subunit	1863	3.2	1
GMV_1473	anticodon binding domain protein	1401	0.6	2.7
GMV_1474	hypothetical protein	696	0.1	2.8
GMV_1475	deoxyribose-phosphate aldolase	927	0	4.8
GMV_1476	aldehyde dehydrogenase domain protein	2415	0.1	4.7
GMV_1477	hypothetical protein	348	8.8	5.5
GMV_1478	hypothetical protein	447	6	7.8
GMV_1479	hypothetical protein	279	1.8	2.2
GMV_1480	hypothetical protein	564	0.9	1
GMV_1481	fe-S metabolism associated domain protein	414	2.8	1.2
GMV_1482	ATP-dependent Clp protease, ATP-binding subunit ClpX	1296	20.9	30.1
GMV_1483	putative uncharacterized protein	963	1.9	9.4
GMV_1484	DNA photolyase family protein	1431	0.9	2.9
GMV_1485	LD-carboxypeptidase family protein	939	0.1	1.7
GMV_1486	conserved hypothetical protein	951	4.4	0.6
GMV_1487	4Fe-4S binding domain protein	339	2.5	2.8
GMV_1488	carD-like/TRCF domain protein	579	1.2	19.9
GMV_1489	hypothetical protein	117	0	0
GMV_1490	putative uncharacterized protein	933	1.1	2.3
GMV_1491	RNA polymerase sigma-32 factor	888	547.5	46.6
GMV_1492	acetyltransferase family protein	438	0.4	0.9
GMV_1493	peptidase M48 family protein	1488	0.2	2.7
GMV_1494	nuclease family protein	1038	0	1.1
GMV_1495	proline iminopeptidase	843	0	1.3
GMV_1496	phosphoglycerate kinase family protein	1203	0.1	4.8
GMV_1497	hypothetical protein	1134	7.9	6.6
GMV_1498	hypothetical protein	291	72.3	13.6
GMV_1499	vermilion	1104	0.2	2.1
GMV_1500	aminotransferase class-V family protein	1146	0	1.4
GMV_1501	AMP nucleosidase	1509	0	2.7
GMV_1502	signal recognition particle-docking protein FtsY	1113	0	1.2
GMV_1503	hypothetical protein	786	0.4	0.8
GMV_1504	hypothetical protein	243	0	1.4
GMV_1505	phosphoglycerate mutase family protein	648	0	0.9
GMV_1506	RNA modification enzyme, MiaB family protein	1257	0	0.7
GMV_1507	hypothetical protein	264	621.9	5.2
GMV_1508	hypothetical protein	153	8.6	0.3
GMV_1509	hypothetical protein	588	4.1	0.8
GMV_1511	hypothetical protein	594	0.9	0.9
GMV_1510	diaminopimelate epimerase	825	0.2	3.3
GMV_1512	hypothetical protein	228	0	1.5
GMV_1513	hypothetical protein	348	0.7	2
GMV_1514	putative uncharacterized domain protein	681	0.2	0.7
GMV_1515	hypothetical protein	162	0	0
GMV_1516	signal recognition particle protein	1494	0	0.9
GMV_1517	ribosomal protein S16	441	0.4	40.6
GMV_1518	16S rRNA processing protein RimM	558	0	3.9
GMV_1520	tRNA (guanine-N1)-methyltransferase	726	0	0.9
GMV_1519	hypothetical protein	480	0	4.3
GMV_1521	hypothetical protein	147	0	0
GMV_1522	ribosomal protein L19	498	1	45.6
GMV_1523	hypothetical protein	213	26.9	6.3
GMV_1524	hypothetical protein	348	15.7	7.9
GMV_1525	3-isopropylmalate dehydratase, large subunit	1416	0.6	3.6
GMV_1526	hypothetical protein	528	1	5.6
GMV_1527	HD domain protein	744	1.4	4.6
GMV_1528	3-isopropylmalate dehydratase, small subunit	603	1.4	5.2
GMV_1529	3-isopropylmalate dehydrogenase	1122	0.4	5.2
GMV_1530	prepilin-type N-terminal cleavage/methylation domain protein	744	34.5	196.5
GMV_1531	bacterial regulatory helix-turn-helix s, AraC family protein	1071	0	0.6
GMV_1532	hypothetical protein	765	0	0.8
GMV_1533	putative membrane protein	771	0	1.5
GMV_1534	bacterial type II and III secretion system family protein	1881	0.1	18.5
GMV_1535	twitching motility family protein	1095	0.8	3.3
GMV_1536	twitching motility protein PilT	1191	0.9	7.8
GMV_1537	type IV leader peptidase family protein	825	0	0.2
GMV_1538	tetratricopeptide repeat family protein	1590	0.6	8.2
GMV_1539	ABC transporter family protein	699	0	1.7
GMV_1540	hypothetical protein	693	2.7	8.3
GMV_1541	hypothetical protein	645	1.7	5.1
GMV_1542	hypothetical protein	1767	1.8	5.9
GMV_1543	bacterial type II secretion system F domain protein	1221	3.9	6
GMV_1544	type II/IV secretion system family protein	1929	8.7	8.3
GMV_1545	carboxylesterase	627	0	0.6
GMV_1546	glyoxalase/Bleomycin resistance /Dioxygenase superfamily protein	933	0.6	1.1
GMV_1547	major Facilitator Superfamily protein	1632	0.7	0.4
GMV_1548	putative uncharacterized protein	1887	0.6	0.8
GMV_1549	isochorismatase family protein	684	9.2	7.7
GMV_1550	pirin family protein	699	5.2	0.7
GMV_1551	bacterial regulatory helix-turn-helix , lysR family protein	891	0	0.4
GMV_1552	hypothetical protein	141	0	0.5
GMV_1554	hypothetical protein	117	0	0
GMV_1555	putative uncharacterized protein	1236	0.3	21.1
GMV_1557	hypothetical protein	780	63.8	2
GMV_1558	electron transfer flavodomain protein	750	1.5	6.6
GMV_1559	electron transfer flavodomain protein	936	0.9	5
GMV_1560	ornithine-acyl[acyl carrier protein] N-acyltransferase	816	0	3.5
GMV_1561	acyltransferase family protein	831	0.2	1.5
GMV_1562	putative uncharacterized protein	240	0.7	8.2
GMV_1563	hypothetical protein	855	9.2	13.4
GMV_1564	hypothetical protein	369	43.5	6.6
GMV_1565	3-Deoxy-D-manno-octulosonic-acid transferase family protein	1290	0	0.7
GMV_1566	tetraacyldisaccharide 4'-kinase	987	0.3	0.6
GMV_1568	bacterial lipid A biosynthesis acyltransferase family protein	906	0.6	0.4
GMV_1567	hypothetical protein	1161	1.1	1.3
GMV_1569	3-deoxy-7-phosphoheptulonate synthase	1392	2.2	2
GMV_1570	nicotinate phosphoribosyltransferase family protein	1587	0	0.8
GMV_1571	NAD+ synthetase	1680	3.7	0.9
GMV_1572	glutamyl-tRNA synthetase	1350	0.9	4.4
GMV_1573	spoU rRNA Methylase family protein	774	0.4	1.7
GMV_1574	putative membrane protein	258	0.7	2.2
GMV_1575	hypothetical protein	1305	0.1	1.5
GMV_1576	hypothetical protein	369	0	0.9
GMV_1577	ribosomal protein S4	618	0.3	28.5
GMV_1578	putative membrane protein	765	0	0.3
GMV_1579	outer membrane autotransporter barrel domain protein	1908	0	5.8
GMV_1580	RNB domain protein	1389	0.1	0.9
GMV_1582	putative membrane protein	1125	0.2	0.4
GMV_1583	RNA polymerase sigma factor RpoD	2496	1.2	8.1
GMV_1584	DNA primase	1977	0.9	1.5
GMV_1585	hypothetical protein	369	52.5	27.9
GMV_1586	yqey-like family protein	498	0	4.8
GMV_1587	carbamoyl-phosphate synthase, small subunit	1206	0	4.9
GMV_1588	lipid A phosphate methyltransferase	762	0.5	7.6
GMV_1589	carbamoyl-phosphate synthase, large subunit	3330	0	5.5
GMV_1590	hypothetical protein	120	0	2.5
GMV_1591	ABC transporter family protein	1854	0	0.7
GMV_1592	hypothetical protein	372	0	2.8
GMV_1593	hypothetical protein	150	0	1
GMV_1594	transcription elongation factor GreA domain protein	474	0	1.8
GMV_1595	hypothetical protein	210	0	2.2
GMV_1596	hypothetical protein	237	0	2.8
GMV_1597	asnC family protein	474	0.2	2
GMV_1598	conserved hypothetical protein	954	0.4	1
GMV_1599	thioredoxin-disulfide reductase	990	2.3	3.8
GMV_1600	bacterial regulatory helix-turn-helix , lysR family protein	891	0.6	2.6
GMV_1601	hypothetical protein	213	0	0
GMV_1602	patatin-like phospholipase family protein	1272	0	1.3
GMV_1603	patatin-like phospholipase family protein	1749	0	1.9
GMV_1604	aminotransferase class I and II family protein	1218	0.4	6.2
GMV_1605	prephenate dehydratase family protein	975	0.3	0.6
GMV_1606	phosphotransferase enzyme family protein	1122	6.7	4.2
GMV_1607	hypothetical protein	417	30.5	11
GMV_1608	glutamate/Leucine/Phenylalanine/Valine dehydrogenase family protein	1356	0	2.4
GMV_1609	transcription-repair coupling factor	3540	0	0.2
GMV_1610	hypothetical protein	792	0	1.5
GMV_1611	carbon-nitrogen hydrolase family protein	918	0	2.7
GMV_1612	hypothetical protein	417	0	1.1
GMV_1613	conserved hypothetical protein	279	0.6	2.5
GMV_1614	ATP-dependent DNA helicase RecG	2136	0	0.4
GMV_1615	hypothetical protein	855	0.2	7.9
GMV_1616	hypothetical protein	1047	1.5	1.5
GMV_1617	serine O-acetyltransferase	639	3	1.3
GMV_1618	cysteine synthase A	954	2.3	2.3
GMV_1619	conserved hypothetical protein	708	0.2	1.8
GMV_1620	helix-turn-helix family protein	639	0.5	1.6
GMV_1622	hypothetical protein	1017	0.5	0.7
GMV_1621	helix-turn-helix family protein	684	1	0.7
GMV_1623	hypothetical protein	306	1.1	3
GMV_1624	hypothetical protein	204	38.3	1.7
GMV_1626	pantetheine-phosphate adenylyltransferase	522	9	3.3
GMV_1627	NUDIX domain protein	453	0.3	1.1
GMV_1628	DNA gyrase, A subunit	2742	0	2.6
GMV_1629	hypothetical protein	453	0	2.6
GMV_1630	HIT domain protein	969	0	0.2
GMV_1631	NAD binding domain of 6-phosphogluconate dehydrogenase family protein	873	0	0.3
GMV_1632	tellurite resistance TehB family protein	624	0.6	1.4
GMV_1633	single-strand binding family protein	486	0.4	6.5
GMV_1634	ATPase associated with various cellular activities family protein	2517	0	1.8
GMV_1635	ATPase associated with various cellular activities family protein	2508	0.3	5.4
GMV_1636	excinuclease ABC, A subunit	2862	3.1	2
GMV_1637	dnaJ domain protein	990	2.3	3.1
GMV_1638	hypothetical protein	981	4.8	4.9
GMV_1639	nsrR	417	0	0.5
GMV_1640	flavohemoprotein	1236	0.3	6.7
GMV_1642	hypothetical protein	1779	4.7	1.4
GMV_1643	LVIVD repeat family protein	1983	7.6	1.9
GMV_1644	hypothetical protein	1134	13.5	1.4
GMV_1645	hep_Hag family protein	7035	25.5	3.4
GMV_1646	hypothetical protein	1323	70.6	9.1
GMV_1647	hypothetical protein	630	15.7	10.9
GMV_1649	disulfide bond formation DsbB family protein	534	0.7	2.2
GMV_1648	hypothetical protein	120	2.6	2.6
GMV_1650	putative membrane protein	357	643.9	12.4
GMV_1651	HNH endonuclease family protein	570	212.5	8.2
GMV_1652	phospholipase/Carboxylesterase family protein	654	0	1.8
GMV_1653	tRNA synthetase class I family protein	864	0.5	0.2
GMV_1654	helix-turn-helix family protein	330	3.6	2.8
GMV_1655	carbon-nitrogen hydrolase family protein	837	0.2	1.4
GMV_1656	glutaredoxin 3	258	0	2.3
GMV_1657	ubiquinone biosynthesis hydroxylase, UbiH/UbiF/VisC/COQ6 family protein	1257	0	0.9
GMV_1658	hypothetical protein	129	0	0
GMV_1659	competence protein F	768	0	0.7
GMV_1660	methyltransferase domain protein	2610	0.1	1.4
GMV_1661	putative methyltransferase	936	0.4	0.5
GMV_1662	hypothetical protein	438	0	8.8
GMV_1663	guanosine monophosphate reductase	1047	0	5
GMV_1664	conserved hypothetical protein	186	0	0.9
GMV_1665	NAD(P)H quinone oxidoreductase, PIG3 family protein	963	0	0.8
GMV_1666	conserved hypothetical protein	696	1.7	9.1
GMV_1667	hypothetical protein	195	653.4	220
GMV_1668	hypothetical protein	117	0.9	1
GMV_1669	aldehyde dehydrogenase family protein	1509	2.4	7.7
GMV_1670	na+/Pi-cotransporter family protein	1755	0.3	3.3
GMV_1671	conserved hypothetical protein	552	4.6	1.9
GMV_1672	hypothetical protein	276	32.9	6.3
GMV_1673	cytochrome c1	768	0	23.8
GMV_1674	cytochrome b family protein	1272	0.3	30.2
GMV_1675	ubiquinol-cytochrome c reductase, iron-sulfur subunit	558	0.3	14.5
GMV_1676	spoU rRNA Methylase family protein	489	0	0.5
GMV_1677	coproporphyrinogen III oxidase family protein	930	0	2.6
GMV_1678	conserved hypothetical protein	723	0	2.8
GMV_1679	poly A polymerase head domain protein	1233	0.1	1.2
GMV_1680	conserved hypothetical protein	483	1.4	1.2
GMV_1681	hypothetical protein	129	0	0.6
GMV_1682	ATPase associated with various cellular activities family protein	996	2.3	2
GMV_1683	conserved hypothetical protein	972	1.7	0.7
GMV_1684	N-terminal double-transmembrane domain protein	2730	1	0.4
GMV_1685	putative transmembrane protein	2091	8.5	1.6
GMV_1686	response regulator	681	88.9	14.9
GMV_1687	transglycosylase SLT domain protein	2088	0.5	0.6
GMV_1688	dihydrodipicolinate synthase	921	0.2	4.4
GMV_1689	ssrA-binding protein	492	0.3	2.5
GMV_1690	hypothetical protein	723	0	3.2
GMV_1691	protein RecA	1152	0.6	12.7
GMV_1692	hypothetical protein	120	0	2.5
GMV_1693	hypothetical protein	465	0	4.1
GMV_1694	peptidase M15 family protein	606	0	0.1
GMV_1695	sensory box protein	2535	0	1.3
GMV_1696	flagellar biosynthetic protein FlhB	1071	3.4	0.6
GMV_1697	flagellar biosynthetic protein FliR	777	4.5	1
GMV_1698	flagellar biosynthetic protein FliQ	267	16.5	3
GMV_1699	hypothetical protein	120	11.8	0.8
GMV_1700	flagellar hook-basal body complex FliE family protein	288	50.7	6.4
GMV_1701	flagellar basal-body rod protein FlgC	420	0.4	0.7
GMV_1702	flagellar basal-body rod protein FlgB	447	0.1	1.1
GMV_1703	putative uncharacterized protein	390	0.4	0.5
GMV_1704	twin-arginine translocation pathway signal sequence domain protein	1005	0	3.9
GMV_1705	putative uncharacterized protein	306	0	1.1
GMV_1707	flagellar biosynthetic protein FliP	879	0.8	2.5
GMV_1706	glyoxalase/Bleomycin resistance /Dioxygenase superfamily protein	456	6.5	2.1
GMV_1708	hypothetical protein	2994	1.2	1.7
GMV_1709	hypothetical protein	831	3	0.9
GMV_1710	hypothetical protein	774	3.1	0.8
GMV_1711	putative uncharacterized domain protein	750	12.2	1.5
GMV_1712	hypothetical protein	576	8	1.8
GMV_1713	flagellar motor switch protein FliM	1110	14.6	2.2
GMV_1714	flagellar basal body-associated FliL family protein	588	3.4	2.9
GMV_1715	conserved hypothetical protein	723	0	1
GMV_1716	flagellar basal-body rod protein FlgG	786	0.7	1.6
GMV_1717	flagella basal body P-ring formation protein FlgA	972	0.4	0.8
GMV_1718	flagellar L-ring protein	765	2.1	1.4
GMV_1719	hypothetical protein	294	0	0
GMV_1721	hypothetical protein	273	3	2.6
GMV_1720	RNA polymerase-binding protein DksA	459	17.5	15.9
GMV_1722	flagellar assembly protein FliX	453	44.5	10
GMV_1723	flagellar P-ring family protein	1128	0.2	0.9
GMV_1724	flagellar protein flgJ	354	1	1.2
GMV_1725	hypothetical protein	477	1.1	2.3
GMV_1726	flagellar hook-length control domain protein	1695	1	1
GMV_1727	flagellar hook capping family protein	759	3.1	1.2
GMV_1728	conserved hypothetical protein	2055	6	6.2
GMV_1729	putative uncharacterized protein	1713	11.7	10.8
GMV_1730	acetyltransferase family protein	513	0	0.4
GMV_1731	glycyl-tRNA synthetase	1551	0	5.6
GMV_1732	hypothetical protein	411	102.6	13.7
GMV_1733	hypothetical protein	510	2.4	0.9
GMV_1734	peptidase S49 family protein	969	0	2.3
GMV_1735	methyltransferase small domain protein	762	0.2	0.7
GMV_1736	putative membrane protein	567	0.3	1
GMV_1737	polyprenyl synthetase family protein	1059	0	1.6
GMV_1738	putative lipoprotein	276	7.3	4.6
GMV_1740	conserved hypothetical protein	351	17.2	5.1
GMV_1741	hypothetical protein	204	12.8	5.7
GMV_1742	ompA family protein	636	209.5	23.3
GMV_1743	conserved hypothetical protein	300	8.6	3.5
GMV_1744	permease family protein	1158	5.6	3
GMV_1745	putative membrane protein	540	3.5	1
GMV_1746	hypothetical protein	405	0	1.9
GMV_1747	helicase conserved C-terminal domain protein	2937	0.3	1.9
GMV_1749	hypothetical protein	1566	0.1	1.7
GMV_1748	radical SAM superfamily protein	1170	0	0.2
GMV_1750	non-canonical purine NTP pyrophosphatase, rdgB/HAM1 family	588	0.3	0.3
GMV_1751	ribonuclease PH	732	0	1.1
GMV_1752	heat-inducible transcription repressor HrcA	1104	0	0.4
GMV_1753	hypothetical protein	825	0.2	2.3
GMV_1754	grpE family protein	633	1	2.9
GMV_1755	hypothetical protein	513	0.8	1.2
GMV_1756	hypothetical protein	507	0	1.9
GMV_1757	chaperone protein DnaK	1947	33.9	11.5
GMV_1758	chaperone protein DnaJ	1173	2.5	1.6
GMV_1759	hypothetical protein	408	3.8	5.1
GMV_1760	hypothetical protein	147	0	2
GMV_1762	dihydrodipicolinate reductase	663	0	1.9
GMV_1761	methylated-DNA-[]-cysteine S-methyltransferase family protein	837	0	0.2
GMV_1763	endonuclease III	636	0.3	0.4
GMV_1764	hypothetical protein	633	0.8	6.6
GMV_1765	conserved hypothetical protein	723	5.5	58.2
GMV_1766	excinuclease ABC, C subunit	1899	9.6	0.6
GMV_1767	hypothetical protein	288	0	0.2
GMV_1768	hypothetical protein	528	0	0.3
GMV_1769	putative peptidoglycan binding domain protein	834	0	0
GMV_1770	pentapeptide repeats family protein	735	0	0.1
GMV_1771	hypothetical protein	276	0	0.5
GMV_1772	marR family protein	303	0	1
GMV_1773	hypothetical protein	138	0	0.6
GMV_1774	hypothetical protein	480	0.4	1.2
GMV_1775	addiction module antidote protein, HigA family	303	0	1.3
GMV_1776	hypothetical protein	207	0.8	0.2
GMV_1777	hemolysin-type calcium-binding repeat family protein	3891	2.2	4.8
GMV_1778	hypothetical protein	285	0	1.6
GMV_1779	phage integrase family protein	1212	0.1	0.5
GMV_1781	putative molybdopterin binding domain protein	795	2.2	3.5
GMV_1782	methionine aminopeptidase, type I	813	0.1	2.4
GMV_1783	DNA repair RadC family protein	717	0.2	1
GMV_1784	adenylosuccinate lyase	1305	0	1.3
GMV_1785	hypothetical protein	339	1	7.2
GMV_1786	cyclophilin type peptidyl-prolyl cis-trans isomerase/CLD family protein	513	0	19.5
GMV_1788	alpha amylase, catalytic domain protein	1653	0	1.4
GMV_1787	hypothetical protein	783	0.2	1.9
GMV_1789	leucine dehydrogenase	1191	0.4	28.8
GMV_1790	nicotianamine synthase family protein	843	0	1.3
GMV_1791	hypothetical protein	114	0	1.6
GMV_1792	hypothetical protein	702	0.5	3.6
GMV_1793	hypothetical protein	360	1890.2	255.4
GMV_1794	hypothetical protein	144	0	0
GMV_1795	hypothetical protein	135	0	0.5
GMV_1796	putative lipoprotein	279	0	10
GMV_1797	hypothetical protein	654	0	0.4
GMV_1798	hypothetical protein	324	0.5	2.4
GMV_1799	hypothetical protein	249	0	3.9
GMV_1800	hypothetical protein	558	9.3	14.3
GMV_1801	hypothetical protein	972	0.5	3.4
GMV_1802	hypothetical protein	1140	0	1.9
GMV_1803	hypothetical protein	933	0	1
GMV_1805	thymidylate synthase	1005	0	0.6
GMV_1804	hypothetical protein	792	0.4	0.6
GMV_1806	hypothetical protein	1098	0.3	0.1
GMV_1807	aconitate hydratase 1	2784	0.6	18.7
GMV_1808	hypothetical protein	270	0.6	0.1
GMV_1809	heme ABC exporter, ATP-binding protein CcmA	636	0	0.7
GMV_1810	heme exporter protein CcmB	666	0	0.4
GMV_1811	heme exporter CcmC family protein	732	0	1.3
GMV_1812	heme exporter protein CcmD	150	0	1.2
GMV_1813	cytochrome c-type biogenesis protein CcmE	465	0	0.6
GMV_1814	cytochrome c-type biogenesis protein CcmF	1914	0.1	0.4
GMV_1815	periplasmic thiol:disulfide oxidoreductase, DsbE family protein	549	0	0.9
GMV_1816	cytochrome C biogenesis family protein	402	0	0.4
GMV_1818	hypothetical protein	567	1.2	0.3
GMV_1817	hypothetical protein	720	4.6	1.4
GMV_1819	hypothetical protein	756	3	0.9
GMV_1820	conserved hypothetical protein	309	0	7.5
GMV_1821	tetrahydrofolate dehydrogenase/cyclohydrolase, catalytic domain protein	864	0	2
GMV_1822	hypothetical protein	1017	0	0.6
GMV_1823	hypothetical protein	1065	0	4.2
GMV_1824	hypothetical protein	1062	0	0.1
GMV_1825	isocitrate dehydrogenase	1476	0	7.3
GMV_1826	na+/H+ antiporter NhaA	1344	0	2.6
GMV_1827	thymidine phosphorylase	1329	0	1.4
GMV_1828	conserved hypothetical protein	903	1.1	0.5
GMV_1829	hypothetical protein	228	16.6	2.6
GMV_1830	ribokinase family protein	576	1.1	0
GMV_1831	cell Wall Hydrolase family protein	486	0	0
GMV_1832	putative uncharacterized protein	324	0	0
GMV_1833	putative uncharacterized protein	1482	0	0
GMV_1834	putative uncharacterized protein	327	0	0
GMV_1835	putative uncharacterized protein	2028	0	0.1
GMV_1836	rare lipoprotein A family protein	507	1	10.6
GMV_1837	hypothetical protein	522	0.3	0.1
GMV_1838	putative uncharacterized protein	1902	0	0.1
GMV_1839	putative uncharacterized protein	573	0	0
GMV_1840	putative uncharacterized protein	246	0	0
GMV_1841	putative uncharacterized protein	828	0	0
GMV_1842	pilZ domain protein	384	1.3	9.1
GMV_1843	putative uncharacterized protein	777	0.1	1.2
GMV_1844	uncharacterized protein	207	0	0.9
GMV_1845	head-to-tail joining protein	1605	0	0.2
GMV_1846	hypothetical protein	267	0	0.3
GMV_1847	putative uncharacterized protein	399	0	0.6
GMV_1848	putative uncharacterized protein	378	0	0.5
GMV_1849	peptidase S24	645	1.5	2.2
GMV_1850	bacterial membrane flanked domain protein	522	0.2	4.5
GMV_1851	pfkB carbohydrate kinase family protein	978	0	2
GMV_1852	hypothetical protein	246	0	0
GMV_1853	orotate phosphoribosyltransferase	687	0	0.9
GMV_1854	ATP-NAD kinase family protein	759	0	1.1
GMV_1855	hypothetical protein	900	0	0.9
GMV_1856	phosphoribosylaminoimidazole-succinocarboxamide synthase	888	0.2	1.4
GMV_1857	conserved hypothetical protein	321	0	11.5
GMV_1858	hypothetical protein	489	39.1	5.7
GMV_1859	bolA-like family protein	240	32.3	11.6
GMV_1860	glutaredoxin family protein	339	19.5	11.3
GMV_1861	CBS domain pair family protein	1563	0.5	2.7
GMV_1862	rod shape-determining protein RodA	1134	1.5	1.1
GMV_1863	penicillin-binding protein 2	1974	0.8	1.5
GMV_1864	rod shape-determining protein MreD	447	4.1	2
GMV_1865	hypothetical protein	117	12.8	5.7
GMV_1866	rod shape-determining protein MreC	795	6.9	5.6
GMV_1867	cell shape determining , MreB/Mrl family protein	1041	0	12.4
GMV_1868	ribosomal protein L36	126	0	8.5
GMV_1869	putative uncharacterized protein	393	3.4	3.3
GMV_1870	cyclic nucleotide-binding domain protein	1242	4.9	5.6
GMV_1871	hypothetical protein	123	37.1	8.1
GMV_1872	FG-GAP repeat family protein	3564	66.1	19
GMV_1873	adenylate and Guanylate cyclase catalytic domain protein	1032	3.2	0.5
GMV_1874	CHASE2 domain protein	1269	0.1	0.8
GMV_1875	type I secretion membrane fusion , HlyD family protein	1314	0.1	1
GMV_1876	toxin secretion ATP-binding protein	2196	0	1.3
GMV_1877	outer membrane efflux family protein	1437	0	4.1
GMV_1878	hypothetical protein	129	0	0.8
GMV_1879	NAD(P) transhydrogenase subunit alpha part 1	1182	0	5.4
GMV_1880	NAD(P) transhydrogenase subunit alpha	426	0	5.8
GMV_1881	hypothetical protein	270	0	7.1
GMV_1882	NAD(P) transhydrogenase subunit beta	1398	0	5
GMV_1883	hypothetical protein	384	7.8	16.9
GMV_1884	alpha/beta hydrolase fold family protein	1095	0	0.6
GMV_1885	alpha/beta hydrolase fold family protein	1005	0	1.6
GMV_1886	putative uncharacterized protein	255	0	3
GMV_1887	DNA ligase, NAD-dependent	2073	0	0.6
GMV_1888	DNA repair protein RecN	1674	0	1
GMV_1889	conserved hypothetical protein	879	0	3.4
GMV_1890	putative uncharacterized protein	978	0	0.7
GMV_1891	UDP-3-O-[3-hydroxymyristoyl] N-acetylglucosamine deacetylase	936	0.2	3.6
GMV_1892	cell division protein FtsZ	1818	0	38.4
GMV_1894	hypothetical protein	345	0	2.8
GMV_1893	hypothetical protein	789	0	0.1
GMV_1895	cell division protein FtsA	1269	0.1	2.3
GMV_1896	cell division FtsQ family protein	720	0	1.5
GMV_1897	D-alanine--D-alanine ligase family protein	999	0.2	7.3
GMV_1898	UDP-N-acetylenolpyruvoylglucosamine reductase	987	0	1.1
GMV_1899	UDP-N-acetylmuramate--alanine ligase	1446	0.1	1.4
GMV_1900	undecaprenyldiphospho-muramoylpentapeptide beta-N-acetylglucosaminyltransferase	1155	0	1.3
GMV_1901	cell division protein FtsW	1194	0	0.8
GMV_1902	UDP-N-acetylmuramoylalanine--D-glutamate ligase	1404	0	0.9
GMV_1903	phospho-N-acetylmuramoyl-pentapeptide-transferase	1086	0	2.2
GMV_1904	UDP-N-acetylmuramoyl-tripeptide--D-alanyl-D-alanine ligase family protein	1413	0	2.9
GMV_1905	UDP-N-acetylmuramyl-tripeptide synthetases family protein	1464	0	1
GMV_1906	penicillin binding transpeptidase domain protein	1761	0	1.2
GMV_1907	hypothetical protein	489	0	1.1
GMV_1908	S-adenosyl-methyltransferase MraW	1008	0	0.7
GMV_1909	mraZ family protein	465	0	1.8
GMV_1910	hypothetical protein	183	0	0
GMV_1911	hypothetical protein	132	0	0
GMV_1912	hypothetical protein	117	25.5	10.4
GMV_1913	N-acetylmuramoyl-L-alanine amidase family protein	762	0.5	1.3
GMV_1914	xapA	882	0.2	3.2
GMV_1915	major Facilitator Superfamily protein	1335	0	0.2
GMV_1916	methionine-S-sulfoxide reductase	681	34	2.6
GMV_1917	conserved hypothetical protein	300	36.5	1.8
GMV_1918	putative membrane protein	432	23.4	14.3
GMV_1919	succinate dehydrogenase and fumarate reductase iron-sulfur family protein	798	10.5	13.9
GMV_1920	hypothetical protein	378	6.3	4.5
GMV_1921	2OG-Fe(II) oxygenase superfamily protein	936	0.4	3
GMV_1922	4-oxalocrotonate tautomerase	192	0	2.7
GMV_1923	succinate dehydrogenase, flavoprotein subunit	1791	0.4	7.9
GMV_1924	succinate dehydrogenase, hydrophobic membrane anchor protein	399	0	6.5
GMV_1925	succinate dehydrogenase, cytochrome b556 subunit	438	0.1	4.6
GMV_1926	methionine-R-sulfoxide reductase	459	27.8	4.2
GMV_1927	hypothetical protein	498	0	2.6
GMV_1928	aspartate-semialdehyde dehydrogenase	1011	0	2.6
GMV_1929	his Kinase A domain protein	2334	0.7	0.8
GMV_1930	hypothetical protein	774	1.8	4.1
GMV_1931	hypothetical protein	738	9.9	53.8
GMV_1932	hypothetical protein	531	2.6	3.8
GMV_1933	hypothetical protein	996	10.8	9.5
GMV_1934	hypothetical protein	1221	3.7	5.1
GMV_1935	type II/IV secretion system family protein	1842	0.8	3.2
GMV_1936	hypothetical protein	1632	2.8	9.5
GMV_1937	bacterial type II and III secretion system family protein	1785	1.8	5.7
GMV_1938	response regulator	564	0	2.7
GMV_1939	type IV leader peptidase family protein	507	0	1
GMV_1940	coA-transferase III family protein	1224	0	1.4
GMV_1941	aspartate carbamoyltransferase	909	0	1.4
GMV_1943	conserved hypothetical protein	600	0.3	2
GMV_1942	peptidase M48 family protein	960	0	0.6
GMV_1944	DNA protecting protein DprA	1254	0.1	0.6
GMV_1946	hypothetical protein	819	0	0
GMV_1945	hypothetical protein	312	0	2.3
GMV_1947	DNA topoisomerase I	2655	0	5.1
GMV_1948	hypothetical protein	1014	0	0.7
GMV_1949	helix-turn-helix family protein	657	3.9	3.8
GMV_1950	hypothetical protein	138	0	0
GMV_1951	hypothetical protein	249	0	0.1
GMV_1952	ribonuclease R	2346	0.1	1.4
GMV_1953	RNB domain protein	1752	0.2	4.8
GMV_1954	ribosomal protein L33	207	0	20.6
GMV_1955	diguanylate cyclase domain protein	1428	0.7	4.5
GMV_1956	response regulator	375	0.9	6.5
GMV_1957	conserved hypothetical protein	990	0.5	2.4
GMV_1958	diguanylate cyclase domain protein	855	2	0.8
GMV_1959	hypothetical protein	822	0.2	0.4
GMV_1960	hsp20/alpha crystallin family protein	507	119.5	8.9
GMV_1961	aspartyl-tRNA synthetase	1812	0.8	6.3
GMV_1962	hypothetical protein	597	17.9	0.9
GMV_1963	ribonuclease D	1158	2.6	1.8
GMV_1964	hypothetical protein	432	0.6	0.2
GMV_1965	HAD-superhydrolase, subIA, variant 3 family protein	663	0	1.7
GMV_1966	ROK family protein	1008	0	0.7
GMV_1968	phosphoglycerate mutase family protein	531	1.8	1.6
GMV_1967	bacterial dnaA family protein	699	0.4	1.6
GMV_1969	conserved hypothetical protein	1137	0.2	2.1
GMV_1970	hypothetical protein	1212	0.5	2.7
GMV_1971	hypothetical protein	204	0	3.8
GMV_1972	his Kinase A domain protein	3378	0.4	1.2
GMV_1973	nucleoside diphosphate kinase family protein	423	0.8	7.2
GMV_1974	hypothetical protein	855	1.6	4.2
GMV_1975	hypothetical protein	339	1.9	2.1
GMV_1976	hypothetical protein	114	0	0
GMV_1977	alanyl-tRNA synthetase	2673	0.1	2.6
GMV_1978	transglycosylase SLT domain protein	2331	2.1	0.9
GMV_1979	uracil-DNA glycosylase, 4 family protein	858	0	1.1
GMV_1980	electron transfer flavo-ubiquinone oxidoreductase family protein	1614	17.7	3.8
GMV_1981	tetratricopeptide repeat family protein	1905	26.3	2.8
GMV_1982	4-(cytidine 5'-diphospho)-2-C-methyl-D-erythritol kinase	906	0	0.3
GMV_1983	putative peptidoglycan binding domain protein	2145	0.2	1.8
GMV_1985	resolvase, N terminal domain protein	1611	0.4	0.1
GMV_1986	hypothetical protein	171	0	0
GMV_1987	hypothetical protein	156	0	0
GMV_1988	hypothetical protein	309	0	0.1
GMV_1989	DNA methylase family protein	1332	0.1	0.2
GMV_1990	hypothetical protein	138	10	2.5
GMV_1991	hypothetical protein	180	0	2.3
GMV_1992	hypothetical protein	204	0.8	2.4
GMV_1993	hypothetical protein	819	0.6	0.3
GMV_1994	helicase conserved C-terminal domain protein	2535	0.7	1
GMV_1995	conserved hypothetical protein	258	0	1.8
GMV_1996	2-oxoacid dehydrogenases acyltransferase family protein	993	0.3	0.2
GMV_1997	transketolase, C-terminal domain protein	2022	0.1	0.2
GMV_1998	hypothetical protein	336	0	0
GMV_1999	autoinducer synthetase family protein	636	0	0.1
GMV_2000	transcriptional regulator, XRE family domain protein	303	0.4	3.3
GMV_2001	cadmium-translocating P-type ATPase	1917	0.1	0.6
GMV_2002	3-deoxy-7-phosphoheptulonate synthase	873	0	0.4
GMV_2003	conserved protein	453	0	0.5
GMV_2004	glycosyl hydrolase family 3 N terminal domain protein	2322	0	2
GMV_2005	ABC transporter family protein	1941	0	0.4
GMV_2006	O-Glycosyl hydrolase 30 family protein	1335	0.1	0.9
GMV_2007	hypothetical protein	705	0.2	0.4
GMV_2008	putative uncharacterized protein W08A12.1	540	0	1.1
GMV_2009	metallo-beta-lactamase superfamily protein	1368	0	3.6
GMV_2010	putative membrane protein	885	0	4.9
GMV_2011	pyridoxal-dependent decarboxylase, C-terminal sheet domain protein	1227	3.6	0.8
GMV_2012	adenine phosphoribosyltransferase	510	0	1.4
GMV_2013	CHAP domain protein	582	1.2	1.5
GMV_2014	hypothetical protein	960	0	0.5
GMV_2015	hypothetical protein	2025	0	0.6
GMV_2016	hypothetical protein	747	0.5	0.9
GMV_2017	conserved hypothetical protein	318	50.3	4.2
GMV_2019	transporter, solute:sodium symporter family protein	1563	17.6	2.4
GMV_2018	pyridine nucleotide-disulfide oxidoreductase family protein	1185	4.4	0.7
GMV_2020	putative hemagglutinin	6999	0.1	6.1
GMV_2021	surface antigen family protein	1731	0	7.7
GMV_2022	ABC transporter family protein	1854	0.3	0.7
GMV_2023	bacterial regulatory s, tetR family protein	630	263.9	4.9
GMV_2024	efflux transporter, RND family, MFP subunit	1224	7.6	0.4
GMV_2026	RND transporter, hydrophobe/amphiphile efflux-1 family protein	3168	1.5	0.2
GMV_2025	hypothetical protein	369	2.3	0.7
GMV_2027	cheR methyltransferase, SAM binding domain protein	888	5.7	0.6
GMV_2028	response regulator	1131	4.3	0.8
GMV_2029	chemotaxis regulator transmitting signal to flagellar motor component	381	10.1	1.3
GMV_2030	cheW-like domain protein	471	6.4	0.6
GMV_2031	histidine kinase-, DNA gyrase B-, and HSP90-like ATPase family protein	2331	7.2	0.3
GMV_2032	putative uncharacterized protein	582	11.8	0.3
GMV_2033	chemotaxis regulator transmitting signal to flagellar motor component	366	30.9	1.1
GMV_2034	HAMP domain protein	1719	0.1	0
GMV_2036	response regulator	762	398.6	71.6
GMV_2035	conserved hypothetical protein	3204	2.5	1.1
GMV_2037	surface antigen family protein	1797	0.1	0.5
[truncated: 435 more rows]

## Sheet: Sheet1
GMV_2480	intergenic1 BEGIN GMV_757 SRP54-type , GTPase domain protein END GMV_757 SRP54-type , GTPase domain protein	750036	750059	17.375	80.7216	16.8333	0.208536	23
GMV_2481	intergenic2 BEGIN GMV_747 response regulator END GMV_747 response regulator	737380	737430	21.8627	101.571	24.451	0.240728	50
GMV_2482	intergenic3 BEGIN GMV_1990 hypothetical protein END GMV_1990 hypothetical protein	1981159	1981231	19.8356	92.1533	42.7671	0.464087	72
GMV_2483	intergenic4 BEGIN GMV_1507 hypothetical protein END GMV_1508 hypothetical protein	1503799	1503881	95.2048	442.307	5.16867	0.0116857	82
GMV_2484	intergenic5 BEGIN GMV_408 hypothetical protein END GMV_409 hypothetical protein	429556	429600	660.622	3069.15	958.533	0.312312	44
GMV_2485	intergenic6 BEGIN GMV_1650 putative membrane protein END GMV_1650 putative membrane protein	1655233	1655268	107.889	501.235	14.6667	0.029261	35
GMV_2486	intergenic7 BEGIN GMV_2082 hypothetical protein END GMV_2083 putative uncharacterized protein	2100431	2100502	27.1111	125.954	11.4861	0.0911928	71
GMV_2487	intergenic8 BEGIN GMV_153 dihydroorotase, multifunctional complex type domain protein END GMV_153 dihydroorotase, multifunctional complex type domain protein	163031	163067	17.6757	82.1185	16.4595	0.200435	36
GMV_2488	intergenic9 BEGIN GMV_1765 conserved hypothetical protein END GMV_1765 conserved hypothetical protein	1758596	1758623	13.7857	64.0463	1	0.0156137	27
GMV_2489	intergenic10 BEGIN GMV_565 hypothetical protein END GMV_565 hypothetical protein	582552	582712	34.7516	161.45	24.4348	0.151345	160
GMV_2490	intergenic11 BEGIN GMV_2017 conserved hypothetical protein END GMV_2017 conserved hypothetical protein	2014309	2014335	12.7778	59.3636	2.22222	0.0374341	26
GMV_2491	intergenic12 BEGIN GMV_357 hypothetical protein END GMV_357 hypothetical protein	383625	383750	56.373	261.901	50.627	0.193306	125
GMV_2492	intergenic13 BEGIN GMV_1651 HNH endonuclease family protein END GMV_1651 HNH endonuclease family protein	1655878	1655904	12.8519	59.7078	2	0.0334965	26
GMV_2493	intergenic14 BEGIN GMV_330 hypothetical protein END GMV_331 hypothetical protein	354981	355033	53.0566	246.493	11.9811	0.0486064	52
GMV_2494	intergenic15 BEGIN GMV_909 methyltransferase domain protein END GMV_911 putative cysteine synthase	907387	907496	77.2818	359.04	86.5636	0.241098	109
GMV_2495	intergenic16 BEGIN GMV_1192 conserved hypothetical protein END GMV_1192 conserved hypothetical protein	1170573	1170683	42.2973	196.507	25.4955	0.129744	110
GMV_2496	intergenic17 BEGIN GMV_1912 hypothetical protein END GMV_1912 hypothetical protein	1897535	1897879	253.661	1178.47	343.684	0.291636	344
GMV_2497	intergenic18 BEGIN GMV_1686 response regulator END GMV_1686 response regulator	1688942	1689002	22.1311	102.818	9.2623	0.0900844	60
GMV_2498	intergenic19 BEGIN GMV_565 hypothetical protein END GMV_565 hypothetical protein	582766	582805	22.25	103.37	22.45	0.217181	39
GMV_2499	intergenic20 BEGIN GMV_1990 hypothetical protein END GMV_1991 hypothetical protein	1981598	1981631	12.3235	57.2533	11.9706	0.209081	33
GMV_2500	intergenic21 BEGIN GMV_1240 CBS domain pair family protein END GMV_1240 CBS domain pair family protein	1224549	1224646	57.2245	265.856	5.07143	0.0190758	97
GMV_2501	intergenic22 BEGIN GMV_1491 RNA polymerase sigma-32 factor END GMV_1491 RNA polymerase sigma-32 factor	1486893	1486982	176.378	819.425	33.2333	0.0405569	89
GMV_2502	intergenic23 BEGIN GMV_2346 phasin family domain protein END GMV_2346 phasin family domain protein	2344655	2344691	41.3784	192.238	21.3514	0.111067	36
GMV_2503	intergenic24 BEGIN GMV_2458 entericidin EcnA/B family protein END GMV_2458 entericidin EcnA/B family protein	2460958	2461046	48.6292	225.924	10.427	0.0461525	88
GMV_2504	intergenic25 BEGIN GMV_368 usg-like family protein END GMV_368 usg-like family protein	393565	393611	18.0426	83.823	15.8723	0.189355	46
GMV_2505	intergenic26 BEGIN GMV_2368 hypothetical protein END GMV_2369 hypothetical protein	2370016	2370054	27.1282	126.034	11.5641	0.0917542	38
GMV_2506	intergenic27 BEGIN GMV_1990 hypothetical protein END GMV_1990 hypothetical protein	1981399	1981429	12.9677	60.2462	51.3871	0.852952	30
GMV_2507	intergenic28 BEGIN GMV_2233 hypothetical protein END GMV_2233 hypothetical protein	2245908	2245937	61.8333	287.268	10.0667	0.0350427	29
GMV_2508	intergenic29 BEGIN GMV_1990 hypothetical protein END GMV_1990 hypothetical protein	1981107	1981148	17.0952	79.4219	38.9524	0.490449	41
GMV_2509	intergenic30 BEGIN GMV_170 hypothetical protein END GMV_171 hsp20/alpha crystallin family protein	178866	178988	26.3902	122.605	14.3659	0.117172	122
GMV_2510	intergenic31 BEGIN GMV_725 ABC transporter, nucleotide binding/ATPase domain protein END GMV_725 ABC transporter, nucleotide binding/ATPase domain protein	712085	712114	229.167	1064.67	82.4	0.0773946	29
GMV_2511	intergenic32 BEGIN GMV_2425 putative membrane protein END GMV_2425 putative membrane protein	2427894	2427972	20.481	95.1517	29.3165	0.308102	78
GMV_2512	intergenic33 BEGIN GMV_773 hypothetical protein END GMV_773 hypothetical protein	763508	763531	12.4167	57.686	23.5833	0.408823	23
GMV_2513	intergenic34 BEGIN GMV_172 putative uncharacterized protein END GMV_172 putative uncharacterized protein	179511	179544	17.2059	79.9359	0.941176	0.0117741	33
GMV_2514	intergenic35 BEGIN GMV_1990 hypothetical protein END GMV_1990 hypothetical protein	1981283	1981382	18.64	86.5986	46.29	0.534535	99
GMV_2515	intergenic36 BEGIN GMV_1742 ompA family protein END GMV_1742 ompA family protein	1736546	1736567	69.3636	322.253	42.8636	0.133012	21
GMV_2516	intergenic37 BEGIN GMV_2345 hypothetical protein END GMV_2345 hypothetical protein	2344102	2344136	13.8	64.1127	55.5714	0.866777	34
GMV_2517	intergenic38 BEGIN GMV_1166 hypothetical protein END GMV_1166 hypothetical protein	1149803	1149902	60.15	279.448	164.78	0.589663	99
GMV_2518	intergenic39 BEGIN GMV_1990 hypothetical protein END GMV_1990 hypothetical protein	1980923	1981015	17.2151	79.9785	30.086	0.376176	92
GMV_2519	intergenic40 BEGIN GMV_1990 hypothetical protein END GMV_1990 hypothetical protein	1981461	1981518	16.6034	77.1371	32.3276	0.419093	57
GMV_2520	intergenic41 BEGIN GMV_1732 hypothetical protein END GMV_1732 hypothetical protein	1730183	1730210	33.5714	155.968	14.6429	0.0938839	27
GMV_2521	intergenic42 BEGIN GMV_2313 3-oxoacyl-(acyl-carrier-protein) reductase END GMV_2313 3-oxoacyl-(acyl-carrier-protein) reductase	2318892	2318928	12.9189	60.0193	2.16216	0.0360244	36
GMV_2522	intergenic43 BEGIN GMV_1624 hypothetical protein END GMV_1624 hypothetical protein	1618694	1618733	18.15	84.3222	0.975	0.0115628	39
GMV_2523	intergenic44 BEGIN GMV_607 leucine dehydrogenase END GMV_607 leucine dehydrogenase	607356	607392	16.4324	76.3426	4.59459	0.0601839	36
GMV_2524	intergenic45 BEGIN GMV_1172 cell division ZapA family protein END GMV_1172 cell division ZapA family protein	1154752	1154817	60.7879	282.411	306.621	1.08573	65
GMV_2525	intergenic46 BEGIN GMV_859 conserved hypothetical protein END GMV_859 conserved hypothetical protein	850228	850254	14.1481	65.7302	0.296296	0.00450777	26
GMV_2526	intergenic47 BEGIN GMV_1557 hypothetical protein END GMV_1557 hypothetical protein	1547851	1547877	17.2963	80.356	0	0	26
GMV_2527	intergenic48 BEGIN GMV_1991 hypothetical protein END GMV_1991 hypothetical protein	1981761	1981787	13.0741	60.7402	20.8519	0.343296	26
GMV_2528	intergenic49 BEGIN GMV_2448 conserved hypothetical protein END GMV_2448 conserved hypothetical protein	2448617	2448655	31.1538	144.736	50.8718	0.35148	38
GMV_2529	intergenic50 BEGIN GMV_1333 1-deoxy-D-xylulose 5-phosphate reductoisomerase END GMV_1333 1-deoxy-D-xylulose 5-phosphate reductoisomerase	1328702	1328724	13.1304	61.002	4	0.0655716	22
GMV_2530	intergenic51 BEGIN GMV_904 hypothetical protein END GMV_904 hypothetical protein	900141	900192	19.0385	88.4498	10.6154	0.120016	51
GMV_2531	intergenic52 BEGIN GMV_173 hypothetical protein END GMV_173 hypothetical protein	180056	180206	26.9338	125.13	4.29801	0.0343483	150
GMV_2532	intergenic53 BEGIN GMV_323 putative membrane protein END GMV_323 putative membrane protein	349339	349362	21.5833	100.273	8	0.0797823	23
GMV_2533	intergenic54 BEGIN GMV_1793 hypothetical protein END GMV_1793 hypothetical protein	1786095	1786144	371.02	1723.7	250.2	0.145153	49
GMV_2534	intergenic55 BEGIN GMV_1192 conserved hypothetical protein END GMV_1192 conserved hypothetical protein	1170168	1170208	21.1951	98.4693	13.0976	0.133012	40
GMV_2535	intergenic56 BEGIN GMV_1469 bolA-like family protein END GMV_1469 bolA-like family protein	1466364	1466392	11.6897	54.3084	5.48276	0.100956	28
GMV_2536	intergenic57 BEGIN GMV_1192 conserved hypothetical protein END GMV_1193 cytidylyltransferase family protein	1170751	1170803	27.3962	127.279	25.5094	0.200422	52
GMV_2537	intergenic58 BEGIN GMV_2082 hypothetical protein END GMV_2082 hypothetical protein	2099840	2099869	37.9	176.078	7.4	0.0420269	29
GMV_2538	intergenic59 BEGIN GMV_1667 hypothetical protein END GMV_1667 hypothetical protein	1669293	1669500	171.817	798.237	206.755	0.259014	207
GMV_2539	intergenic60 BEGIN GMV_1624 hypothetical protein END GMV_1624 hypothetical protein	1618819	1618849	14.6452	68.0392	0.258065	0.00379288	30
GMV_2540	intergenic61 BEGIN GMV_911 putative cysteine synthase END GMV_911 putative cysteine synthase	907515	907602	103.636	481.479	102.295	0.212461	87
GMV_2541	intergenic62 BEGIN GMV_1980 electron transfer flavo-ubiquinone oxidoreductase family protein END GMV_1980 electron transfer flavo-ubiquinone oxidoreductase family protein	1969692	1969764	61.9726	287.915	5.13699	0.017842	72
GMV_2542	intergenic63 BEGIN GMV_1722 flagellar assembly protein FliX END GMV_1722 flagellar assembly protein FliX	1718979	1719020	31.0238	144.132	20.9762	0.145535	41
GMV_2543	intergenic64 BEGIN GMV_357 hypothetical protein END GMV_357 hypothetical protein	383790	383833	81.4545	378.426	122.523	0.32377	43
GMV_2544	intergenic65 BEGIN GMV_1492 acetyltransferase family protein END GMV_1492 acetyltransferase family protein	1487872	1487904	60.8182	282.552	29.6667	0.104995	32
GMV_2545	intergenic66 BEGIN GMV_1192 conserved hypothetical protein END GMV_1192 conserved hypothetical protein	1170500	1170569	42.5429	197.648	30.8143	0.155905	69
GMV_2546	intergenic67 BEGIN GMV_1646 hypothetical protein END GMV_1646 hypothetical protein	1651250	1651357	44.7685	207.988	24.9352	0.119888	107
GMV_2547	intergenic68 BEGIN GMV_1650 putative membrane protein END GMV_1650 putative membrane protein	1654842	1654874	27.1515	126.142	4.72727	0.0374759	32
GMV_2548	intergenic69 BEGIN GMV_1646 hypothetical protein END GMV_1647 hypothetical protein	1652682	1652881	71.94	334.222	22.785	0.0681732	199
GMV_2549	intergenic70 BEGIN GMV_58 hypothetical protein END GMV_58 hypothetical protein	48402	48497	31.0625	144.312	21.1458	0.146529	95
GMV_2550	intergenic71 BEGIN GMV_331 hypothetical protein END GMV_331 hypothetical protein	355047	355098	80.5	373.991	8.09615	0.021648	51
GMV_2551	intergenic72 BEGIN GMV_58 hypothetical protein END GMV_58 hypothetical protein	48273	48342	25.0571	116.412	38	0.326428	69
GMV_2552	intergenic73 BEGIN GMV_2458 entericidin EcnA/B family protein END GMV_2458 entericidin EcnA/B family protein	2461177	2461248	47.0694	218.678	12.7083	0.0581145	71
GMV_2553	intergenic74 BEGIN GMV_1990 hypothetical protein END GMV_1990 hypothetical protein	1981038	1981097	18.2333	84.7093	32.6167	0.385042	59
GMV_2554	intergenic75 BEGIN GMV_694 hypothetical protein END GMV_694 hypothetical protein	684376	684542	25.4012	118.01	2.49102	0.0211085	166
GMV_2555	intergenic76 BEGIN GMV_2036 response regulator END GMV_2036 response regulator	2042764	2042798	155.371	721.832	77.7429	0.107702	34
GMV_2556	intergenic77 BEGIN GMV_2370 hypothetical protein END GMV_2370 hypothetical protein	2372237	2372270	18.7059	86.9047	7.26471	0.0835939	33
GMV_2557	intergenic78 BEGIN GMV_1793 hypothetical protein END GMV_1794 hypothetical protein	1786506	1786648	216.322	1005	154.469	0.1537	142
GMV_2558	intergenic79 BEGIN GMV_530 flp/Fap pilin component family protein END GMV_530 flp/Fap pilin component family protein	550471	550538	217.029	1008.29	509.721	0.505532	67
GMV_2559	intergenic80 BEGIN GMV_606 pseudouridine synthase, RluA family protein END GMV_606 pseudouridine synthase, RluA family protein	607198	607244	27.5532	128.008	8.40426	0.0656542	46
GMV_2560	intergenic81 BEGIN GMV_1858 hypothetical protein END GMV_1858 hypothetical protein	1840182	1840224	21.7442	101.02	12.4419	0.123162	42
GMV_2561	intergenic82 BEGIN GMV_1700 flagellar hook-basal body complex FliE family protein END GMV_1700 flagellar hook-basal body complex FliE family protein	1701318	1701352	29.7429	138.181	10.3714	0.0750569	34
GMV_2562	intergenic83 BEGIN GMV_902 prepilin-type N-terminal cleavage/methylation domain protein END GMV_902 prepilin-type N-terminal cleavage/methylation domain protein	896748	896775	14.8929	69.19	28.6429	0.413974	27
GMV_2563	intergenic84 BEGIN GMV_288 putative uncharacterized protein END GMV_288 putative uncharacterized protein	319784	319850	180.075	836.6	10.2985	0.01231	66
GMV_2564	intergenic85 BEGIN GMV_2424 hypothetical protein END GMV_2424 hypothetical protein	2426756	2426791	18.7778	87.2387	179.139	2.05343	35
GMV_2565	intergenic86 BEGIN GMV_1647 hypothetical protein END GMV_1647 hypothetical protein	1652950	1652997	16.875	78.3987	6.89583	0.0879585	47
GMV_2566	intergenic87 BEGIN GMV_1380 DNA-binding protein HRL18 END GMV_1380 DNA-binding protein HRL18	1378252	1378279	21.9643	102.043	20.25	0.198446	27
GMV_2567	intergenic88 BEGIN GMV_1166 hypothetical protein END GMV_1166 hypothetical protein	1149929	1149999	162.648	755.638	336.718	0.445608	70
GMV_2568	intergenic89 BEGIN GMV_527 tadE-like family protein END GMV_527 tadE-like family protein	547656	547679	28.2083	131.052	18.5	0.141166	23
GMV_2569	intergenic90 BEGIN GMV_2262 conserved hypothetical protein END GMV_2262 conserved hypothetical protein	2274440	2274523	145.667	676.745	57.3095	0.084684	83
GMV_2570	intergenic91 BEGIN GMV_1192 conserved hypothetical protein END GMV_1192 conserved hypothetical protein	1170211	1170234	14.9583	69.4942	8.625	0.124111	23
GMV_2571	intergenic92 BEGIN GMV_1756 hypothetical protein END GMV_1756 hypothetical protein	1750927	1750970	22.3409	103.792	8.43182	0.0812373	43
GMV_2572	intergenic93 BEGIN GMV_409 hypothetical protein END GMV_409 hypothetical protein	429732	429813	28.2439	131.217	0	0	81
GMV_2573	intergenic94 BEGIN GMV_904 hypothetical protein END GMV_904 hypothetical protein	900279	900322	20.8182	96.7181	1.34091	0.0138641	43
GMV_2574	intergenic95 BEGIN GMV_991 flagellar basal body-associated FliL family protein END GMV_991 flagellar basal body-associated FliL family protein	990378	990446	55.2609	256.734	36.4783	0.142086	68
GMV_2575	intergenic96 BEGIN GMV_502 putative membrane protein END GMV_502 putative membrane protein	523116	523139	20.0417	93.1106	3.58333	0.0384847	23
GMV_2576	intergenic97 BEGIN GMV_173 hypothetical protein END GMV_173 hypothetical protein	180252	180305	48.3519	224.635	0.685185	0.00305021	53
GMV_2577	intergenic98 BEGIN GMV_2289 hypothetical protein END GMV_2289 hypothetical protein	2296590	2296631	23.0714	107.186	12.2381	0.114176	41
GMV_2578	intergenic99 BEGIN GMV_1991 hypothetical protein END GMV_1991 hypothetical protein	1981712	1981748	17.3784	80.7373	13.973	0.173067	36
GMV_2579	intergenic100 BEGIN GMV_92 hemolysin-type calcium-binding repeat family protein END GMV_92 hemolysin-type calcium-binding repeat family protein	83756	83836	139.988	650.362	259.975	0.39974	80
GMV_2580	intergenic101 BEGIN GMV_1960 hsp20/alpha crystallin family protein END GMV_1960 hsp20/alpha crystallin family protein	1945338	1945488	47.2384	219.463	15.8212	0.0720906	150
GMV_2581	intergenic102 BEGIN GMV_77 transcription activator HlyU END GMV_77 transcription activator HlyU	69863	69938	18.7632	87.1708	13.0921	0.150189	75
GMV_2582	intergenic103 BEGIN GMV_776 hypothetical protein END GMV_776 hypothetical protein	765785	765831	187.723	872.135	139.468	0.159916	46
GMV_2583	intergenic104 BEGIN GMV_1990 hypothetical protein END GMV_1990 hypothetical protein	1981532	1981581	14.48	67.2719	38.04	0.565466	49
GMV_2584	intergenic105 BEGIN GMV_2384 hypothetical protein END GMV_2384 hypothetical protein	2387066	2387101	16.9167	78.5923	27.75	0.353088	35
GMV_2585	intergenic106 BEGIN GMV_160 putative uncharacterized protein END GMV_160 putative uncharacterized protein	171392	171416	49.64	230.62	68.68	0.297806	24
GMV_2586	intergenic107 BEGIN GMV_1173 5-formyltetrahydrofolate cyclo-ligase END GMV_1173 5-formyltetrahydrofolate cyclo-ligase	1154850	1154945	37.625	174.8	206.156	1.17938	95
GMV_2587	intergenic108 BEGIN GMV_991 flagellar basal body-associated FliL family protein END GMV_991 flagellar basal body-associated FliL family protein	990934	990967	32.0588	148.94	25.7353	0.172789	33
GMV_2588	intergenic109 BEGIN GMV_159 ribosomal subunit interface protein END GMV_159 ribosomal subunit interface protein	170653	170689	17	78.9794	35.4865	0.449313	36
GMV_2589	intergenic110 BEGIN GMV_805 hypothetical protein END GMV_805 hypothetical protein	796769	796790	25.7273	119.525	17.7727	0.148695	21
GMV_2590	intergenic111 BEGIN GMV_2012 adenine phosphoribosyltransferase END GMV_2012 adenine phosphoribosyltransferase	2008965	2008998	12.9706	60.2594	2.70588	0.0449039	33
GMV_2591	intergenic112 BEGIN GMV_77 transcription activator HlyU END GMV_77 transcription activator HlyU	70035	70086	21.4423	99.6177	20.3269	0.204049	51
GMV_2592	intergenic113 BEGIN GMV_768 hypothetical protein END GMV_769 hypothetical protein	761702	761905	36.4069	169.141	12.1176	0.0716424	203
GMV_2593	intergenic114 BEGIN GMV_805 hypothetical protein END GMV_805 hypothetical protein	796567	796596	26.6667	123.889	12.4667	0.100627	29
GMV_2594	intergenic115 BEGIN GMV_2479 hypothetical protein END GMV_2479 hypothetical protein	2481169	2481199	16.3226	75.8322	5.87097	0.0774205	30
GMV_2595	intergenic116 BEGIN GMV_906 putative uncharacterized protein END GMV_906 putative uncharacterized protein	902700	902729	22.6333	105.151	6.16667	0.0586458	29
GMV_2596	intergenic117 BEGIN GMV_90 MATE efflux family protein END GMV_92 hemolysin-type calcium-binding repeat family protein	82007	82074	21.6029	100.364	11.8824	0.118393	67
GMV_2597	intergenic118 BEGIN GMV_1027 ribosomal protein L13 END GMV_1028 ribosomal S9/S16 family protein	1027480	1027503	0	0	60.5417	#DIV/0!	23
GMV_2598	intergenic119 BEGIN GMV_220 yceI-like domain protein END GMV_220 yceI-like domain protein	234626	234655	0.266667	1.23889	30.4667	24.5918	29
GMV_2599	intergenic120 BEGIN GMV_2277 hypothetical protein END GMV_2277 hypothetical protein	2286180	2286204	0	0	38.56	#DIV/0!	24
GMV_2600	intergenic121 BEGIN GMV_675 ATP synthase F1, gamma subunit END GMV_675 ATP synthase F1, gamma subunit	670269	670307	0	0	18.0513	#DIV/0!	38
GMV_2601	intergenic122 BEGIN GMV_1765 conserved hypothetical protein END GMV_1765 conserved hypothetical protein	1758452	1758495	1.06818	4.96261	22.9773	4.63008	43
GMV_2602	intergenic123 BEGIN GMV_979 marR family protein END GMV_979 marR family protein	979920	979957	0.947368	4.40133	20.0789	4.56202	37
GMV_2603	intergenic124 BEGIN GMV_479 hypothetical protein END GMV_479 hypothetical protein	499806	499849	0	0	18.1364	#DIV/0!	43
GMV_2604	intergenic125 BEGIN GMV_773 hypothetical protein END GMV_773 hypothetical protein	763496	763534	10.8718	50.5087	22.0256	0.436076	38
GMV_2605	intergenic126 BEGIN GMV_106 glutathione-dependent formaldehyde-activating enzyme family protein END GMV_106 glutathione-dependent formaldehyde-activating enzyme family protein	97211	97260	0	0	19.5	#DIV/0!	49
GMV_2606	intergenic127 BEGIN GMV_369 chaperonin 10 Kd subunit END GMV_369 chaperonin 10 Kd subunit	394135	394196	1.66129	7.7181	40.5161	5.24949	61
GMV_2607	intergenic128 BEGIN GMV_645 hypothetical protein END GMV_645 hypothetical protein	640076	640097	7.04545	32.7321	12	0.366612	21
GMV_2608	intergenic129 BEGIN GMV_1990 hypothetical protein END GMV_1990 hypothetical protein	1980850	1981611	14.6929	68.2611	35.1759	0.515314	761
GMV_2609	intergenic130 BEGIN GMV_2138 ribosomal protein S7 END GMV_2138 ribosomal protein S7	2144745	2144767	0	0	68	#DIV/0!	22
GMV_2610	intergenic131 BEGIN GMV_1647 hypothetical protein END GMV_1647 hypothetical protein	1653833	1653865	9.57576	44.4875	23.7273	0.533347	32
GMV_2611	intergenic132 BEGIN GMV_375 hypothetical protein END GMV_375 hypothetical protein	398876	398946	0	0	16.8169	#DIV/0!	70
GMV_2612	intergenic133 BEGIN GMV_1866 rod shape-determining protein MreC END GMV_1866 rod shape-determining protein MreC	1847670	1847716	4.21277	19.5719	13.1064	0.669654	46
GMV_2613	intergenic134 BEGIN GMV_1414 'Cold-shock' DNA-binding domain protein END GMV_1414 'Cold-shock' DNA-binding domain protein	1414546	1414687	0.056338	0.261738	94.9085	362.609	141
GMV_2614	intergenic135 BEGIN GMV_673 ATP synthase F1, delta subunit END GMV_673 ATP synthase F1, delta subunit	668035	668065	0	0	13.0645	#DIV/0!	30
GMV_2615	intergenic136 BEGIN GMV_1491 RNA polymerase sigma-32 factor END GMV_1491 RNA polymerase sigma-32 factor	1486900	1486942	174.186	809.242	29.3256	0.0362383	42
GMV_2616	intergenic137 BEGIN GMV_220 yceI-like domain protein END GMV_220 yceI-like domain protein	233978	234015	1.68421	7.82459	23.1579	2.95963	37
GMV_2617	intergenic138 BEGIN GMV_245 cytochrome c oxidase assembly ctaG domain protein END GMV_245 cytochrome c oxidase assembly ctaG domain protein	262420	262451	0	0	14.5312	#DIV/0!	31
GMV_2618	intergenic139 BEGIN GMV_77 transcription activator HlyU END GMV_77 transcription activator HlyU	70036	70090	20.7273	96.2958	19.9818	0.207505	54
GMV_2619	intergenic140 BEGIN GMV_1778 hypothetical protein END GMV_1778 hypothetical protein	1771653	1771674	0	0	12.7273	#DIV/0!	21
GMV_2620	intergenic141 BEGIN GMV_705 hypothetical protein END GMV_705 hypothetical protein	695790	695820	2.80645	13.0384	21.1935	1.62548	30
GMV_2621	intergenic142 BEGIN GMV_2368 hypothetical protein END GMV_2369 hypothetical protein	2370029	2370054	32.3462	150.275	13.8077	0.0918826	25
GMV_2622	intergenic143 BEGIN GMV_180 hypothetical protein END GMV_180 hypothetical protein	186869	186898	0	0	13.9667	#DIV/0!	29
GMV_2623	intergenic144 BEGIN GMV_2367 ribonucleotide reductase, small chain family protein END GMV_2367 ribonucleotide reductase, small chain family protein	2366660	2366741	0	0	28.9146	#DIV/0!	81
GMV_2624	intergenic145 BEGIN GMV_1675 ubiquinol-cytochrome c reductase, iron-sulfur subunit END GMV_1675 ubiquinol-cytochrome c reductase, iron-sulfur subunit	1677119	1677157	0	0	21.4615	#DIV/0!	38
GMV_2625	intergenic146 BEGIN GMV_939 ribosomal protein L25, Ctc-form END GMV_939 ribosomal protein L25, Ctc-form	932103	932151	0	0	47.3878	#DIV/0!	48
GMV_2626	intergenic147 BEGIN GMV_1918 putative membrane protein END GMV_1918 putative membrane protein	1902438	1902473	5.19444	24.1326	15.5	0.642285	35
GMV_2627	intergenic148 BEGIN GMV_375 hypothetical protein END GMV_375 hypothetical protein	399003	399042	0	0	22.525	#DIV/0!	39
GMV_2628	intergenic149 BEGIN GMV_1786 cyclophilin type peptidyl-prolyl cis-trans isomerase/CLD family protein END GMV_1786 cyclophilin type peptidyl-prolyl cis-trans isomerase/CLD family protein	1779920	1779974	0	0	83.9818	#DIV/0!	54
GMV_2629	intergenic150 BEGIN GMV_1339 ribosomal protein S2 END GMV_1340 uracil-DNA glycosylase	1334815	1334917	6.05825	28.1457	27.2524	0.968262	102
GMV_2630	intergenic151 BEGIN GMV_98 hypothetical protein END GMV_98 hypothetical protein	89587	89612	0.576923	2.6803	20.1154	7.50491	25
GMV_2631	intergenic152 BEGIN GMV_768 hypothetical protein END GMV_768 hypothetical protein	761767	761831	42.6308	198.056	16.6923	0.0842807	64
GMV_2632	intergenic153 BEGIN GMV_510 bacterial regulatory s, tetR family protein END GMV_511 RimK family protein	530164	530199	0	0	13.6667	#DIV/0!	35
GMV_2633	intergenic154 BEGIN GMV_519 tRNA(Ile)-lysidine synthetase END GMV_519 tRNA(Ile)-lysidine synthetase	538469	538503	4.34286	20.1763	17.3143	0.858151	34
GMV_2634	intergenic155 BEGIN GMV_2458 entericidin EcnA/B family protein END GMV_2458 entericidin EcnA/B family protein	2460964	2460994	74.3548	345.441	14.5806	0.0422087	30
GMV_2635	intergenic156 BEGIN GMV_455 hypothetical protein END GMV_0456 16S ribosomal RNA gene	473679	474084	0.583744	2.71199	262.702	96.867	405
GMV_2636	intergenic157 BEGIN GMV_473 hypothetical protein END GMV_473 hypothetical protein	491094	491130	0.189189	0.878944	17.1622	19.5259	36
GMV_2637	intergenic158 BEGIN GMV_2110 ribosomal S11 family protein END GMV_2110 ribosomal S11 family protein	2127285	2127381	0	0	26.3196	#DIV/0!	96
GMV_2638	intergenic159 BEGIN GMV_1675 ubiquinol-cytochrome c reductase, iron-sulfur subunit END GMV_1675 ubiquinol-cytochrome c reductase, iron-sulfur subunit	1676527	1676555	0	0	17.2069	#DIV/0!	28
GMV_2639	intergenic160 BEGIN GMV_1172 cell division ZapA family protein END GMV_1172 cell division ZapA family protein	1154751	1154831	50.2099	233.268	252.235	1.08131	80
GMV_2640	intergenic161 BEGIN GMV_1047 putative membrane protein END GMV_1047 putative membrane protein	1045026	1045081	0	0	16.3036	#DIV/0!	55
GMV_2641	intergenic162 BEGIN GMV_2305 ribosomal protein S6 END GMV_2306 hypothetical protein	2313662	2313748	0	0	52.8736	#DIV/0!	86
GMV_2642	intergenic163 BEGIN GMV_2262 conserved hypothetical protein END GMV_2262 conserved hypothetical protein	2274446	2274523	155.692	723.323	61.4103	0.0849002	77
GMV_2643	intergenic164 BEGIN GMV_1991 hypothetical protein END GMV_1991 hypothetical protein	1981911	1981940	9.93333	46.1488	13.5667	0.293977	29
GMV_2644	intergenic165 BEGIN GMV_2124 ribosomal protein L14 END GMV_2125 ribosomal S17 family protein	2135789	2135840	0	0	33.6154	#DIV/0!	51
GMV_2645	intergenic166 BEGIN GMV_1859 bolA-like family protein END GMV_1859 bolA-like family protein	1841098	1841135	9.5	44.1356	16.6316	0.376829	37
GMV_2646	intergenic167 BEGIN GMV_1730 acetyltransferase family protein END GMV_1730 acetyltransferase family protein	1727720	1727780	1.29508	6.01676	36.7705	6.11135	60
GMV_2647	intergenic168 BEGIN GMV_1464 phage integrase family protein END GMV_1464 phage integrase family protein	1461017	1461124	0.694444	3.22628	94.4722	29.2821	107
GMV_2648	intergenic169 BEGIN GMV_1530 prepilin-type N-terminal cleavage/methylation domain protein END GMV_1530 prepilin-type N-terminal cleavage/methylation domain protein	1519288	1519368	4.58025	21.2791	77.2716	3.63133	80
GMV_2649	intergenic170 BEGIN GMV_1123 phoH-like family protein END GMV_1123 phoH-like family protein	1109867	1109893	10.2593	47.663	14.2222	0.298391	26
GMV_2650	intergenic171 BEGIN GMV_98 hypothetical protein END GMV_98 hypothetical protein	89287	89315	1	4.64585	20.5862	4.4311	28
GMV_2651	intergenic172 BEGIN GMV_1196 ATP synthase subunit C family protein END GMV_1196 ATP synthase subunit C family protein	1172791	1172841	0	0	60.9804	#DIV/0!	50
GMV_2652	intergenic173 BEGIN GMV_353 putative membrane protein END GMV_353 putative membrane protein	378162	378435	0.405109	1.88208	307.263	163.257	273
GMV_2653	intergenic174 BEGIN GMV_1498 hypothetical protein END GMV_1498 hypothetical protein	1494350	1494394	0	0	16.7778	#DIV/0!	44
GMV_2654	intergenic175 BEGIN GMV_159 ribosomal subunit interface protein END GMV_159 ribosomal subunit interface protein	170735	170772	9.76316	45.3582	23.5526	0.519259	37
GMV_2655	intergenic176 BEGIN GMV_2336 clp protease family protein END GMV_2336 clp protease family protein	2334009	2334039	0	0	40.6452	#DIV/0!	30
GMV_2656	intergenic177 BEGIN GMV_1172 cell division ZapA family protein END GMV_1173 5-formyltetrahydrofolate cyclo-ligase	1154834	1154931	35.602	165.402	206.602	1.24909	97
GMV_2657	intergenic178 BEGIN GMV_1000 integration host factor, alpha subunit END GMV_1000 integration host factor, alpha subunit	999444	999480	5.05405	23.4804	14.2703	0.607753	36
GMV_2658	intergenic179 BEGIN GMV_821 N-formylglutamate amidohydrolase family protein END GMV_822 N-formylglutamate amidohydrolase	814063	814091	4.68966	21.7874	12.5517	0.576099	28
GMV_2659	intergenic180 BEGIN GMV_1077 hypothetical protein END GMV_1077 hypothetical protein	1070579	1070611	4.18182	19.4281	12.1818	0.627021	32
GMV_2660	intergenic181 BEGIN GMV_1521 hypothetical protein END GMV_1521 hypothetical protein	1511902	1511980	0	0	36.6582	#DIV/0!	78
GMV_2661	intergenic182 BEGIN GMV_1991 hypothetical protein END GMV_1991 hypothetical protein	1981695	1981737	13.3256	61.9086	14.5116	0.234404	42
GMV_2662	intergenic183 BEGIN GMV_2425 putative membrane protein END GMV_2425 putative membrane protein	2428002	2428045	8.65909	40.2288	27.0909	0.67342	43
GMV_2663	intergenic184 BEGIN GMV_1346 hypothetical protein END GMV_1346 hypothetical protein	1343475	1343516	0	0	20.4762	#DIV/0!	41
GMV_2664	intergenic185 BEGIN GMV_159 ribosomal subunit interface protein END GMV_159 ribosomal subunit interface protein	170650	170701	13.7308	63.7911	29.8462	0.467873	51
GMV_2666	intergenic187 BEGIN GMV_1382 ATP-dependent Clp protease, proteolytic subunit ClpP END GMV_1382 ATP-dependent Clp protease, proteolytic subunit ClpP	1380794	1380830	8.51351	39.5525	15.1892	0.384026	36
GMV_2667	intergenic188 BEGIN GMV_1382 ATP-dependent Clp protease, proteolytic subunit ClpP END GMV_1382 ATP-dependent Clp protease, proteolytic subunit ClpP	1381593	1381629	0	0	18.8919	#DIV/0!	36
GMV_2668	intergenic189 BEGIN GMV_330 hypothetical protein END GMV_330 hypothetical protein	354984	355018	69.9143	324.811	15.5429	0.047852	34
GMV_2669	intergenic190 BEGIN GMV_77 transcription activator HlyU END GMV_77 transcription activator HlyU	69870	69911	22.4524	104.31	14.2857	0.136954	41
GMV_2670	intergenic191 BEGIN GMV_757 SRP54-type , GTPase domain protein END GMV_757 SRP54-type , GTPase domain protein	750036	750058	17.6522	82.0093	17.2174	0.209944	22
GMV_2671	intergenic192 BEGIN GMV_274 'Cold-shock' DNA-binding domain protein END GMV_274 'Cold-shock' DNA-binding domain protein	300882	300970	0	0	50.9663	#DIV/0!	88
GMV_2672	intergenic193 BEGIN GMV_316 lipopolysaccharides biosynthesis acetyltransferase END GMV_316 lipopolysaccharides biosynthesis acetyltransferase	342975	342998	0.75	3.48439	13.0833	3.75485	23
GMV_2673	intergenic194 BEGIN GMV_2185 efflux transporter, RND family, MFP subunit END GMV_2185 efflux transporter, RND family, MFP subunit	2196872	2196914	5.34884	24.8499	23.8372	0.959248	42
GMV_2675	intergenic196 BEGIN GMV_58 hypothetical protein END GMV_58 hypothetical protein	48415	48469	40.5818	188.537	31.0909	0.164906	54
GMV_2676	intergenic197 BEGIN GMV_145 hypothetical protein END GMV_145 hypothetical protein	151177	151205	0	0	32.1379	#DIV/0!	28
GMV_2677	intergenic198 BEGIN GMV_2346 phasin family domain protein END GMV_2346 phasin family domain protein	2344655	2344683	47.8276	222.2	24.931	0.112201	28
GMV_2678	intergenic199 BEGIN GMV_1647 hypothetical protein END GMV_1647 hypothetical protein	1652777	1652873	85.3918	396.717	23.4433	0.0590932	96
GMV_2679	intergenic200 BEGIN GMV_991 flagellar basal body-associated FliL family protein END GMV_991 flagellar basal body-associated FliL family protein	990380	990446	56.5522	262.733	37.3433	0.142134	66
GMV_2680	intergenic201 BEGIN GMV_1517 ribosomal protein S16 END GMV_1517 ribosomal protein S16	1509342	1509387	0	0	56.6304	#DIV/0!	45
GMV_2681	intergenic202 BEGIN GMV_2116 ribosomal protein L30 END GMV_2116 ribosomal protein L30	2132031	2132062	0.8125	3.77475	64.4688	17.0789	31
GMV_2682	intergenic203 BEGIN GMV_1392 hypothetical protein END GMV_1392 hypothetical protein	1391453	1391477	0	0	15.84	#DIV/0!	24
GMV_2683	intergenic204 BEGIN GMV_2118 ribosomal protein L18 END GMV_2118 ribosomal protein L18	2133136	2133159	0	0	78.6667	#DIV/0!	23
GMV_2684	intergenic205 BEGIN GMV_2108 ribosomal protein L17 END GMV_2108 ribosomal protein L17	2126075	2126266	0	0	32	#DIV/0!	191
GMV_2685	intergenic206 BEGIN GMV_517 peptidoglycan-associated lipoprotein END GMV_517 peptidoglycan-associated lipoprotein	535728	535814	0.850575	3.95164	66.6207	16.859	86
GMV_2686	intergenic207 BEGIN GMV_455 hypothetical protein END GMV_455 hypothetical protein	473625	473676	0	0	46.3269	#DIV/0!	51
GMV_2687	intergenic208 BEGIN GMV_1960 hsp20/alpha crystallin family protein END GMV_1960 hsp20/alpha crystallin family protein	1945339	1945375	71.6216	332.743	23.6486	0.0710718	36
GMV_2688	intergenic209 BEGIN GMV_2386 hypothetical protein END GMV_2386 hypothetical protein	2388402	2388442	1.26829	5.8923	16.122	2.73611	40
GMV_2689	intergenic210 BEGIN GMV_947 phasin family domain protein END GMV_947 phasin family domain protein	939979	940008	0	0	77.2667	#DIV/0!	29
GMV_2690	intergenic211 BEGIN GMV_776 hypothetical protein END GMV_776 hypothetical protein	765785	765868	105.476	490.026	109.06	0.222558	83
GMV_2692	intergenic213 BEGIN GMV_915 hypothetical protein END GMV_915 hypothetical protein	912716	912773	0	0	29	#DIV/0!	57
GMV_2693	intergenic214 BEGIN GMV_1339 ribosomal protein S2 END GMV_1339 ribosomal protein S2	1334004	1334027	0.583333	2.71008	19.875	7.33374	23
GMV_2694	intergenic215 BEGIN GMV_1623 hypothetical protein END GMV_1623 hypothetical protein	1617723	1617789	0	0	16.9552	#DIV/0!	66
GMV_2695	intergenic216 BEGIN GMV_2374 hypothetical protein END GMV_2374 hypothetical protein	2375845	2375881	0	0	15.7027	#DIV/0!	36
GMV_2696	intergenic217 BEGIN GMV_2148 hypothetical protein END GMV_2148 hypothetical protein	2157248	2157355	0	0	42.8796	#DIV/0!	107
GMV_2697	intergenic218 BEGIN GMV_676 hypothetical protein END GMV_676 hypothetical protein	671779	671811	0	0	13.8485	#DIV/0!	32
GMV_2698	intergenic219 BEGIN GMV_898 hypothetical protein END GMV_899 bacterial DNA-binding family protein	889812	890004	0.129534	0.601794	277.389	460.936	192
GMV_2699	intergenic220 BEGIN GMV_662 hypothetical protein END GMV_663 dihydrolipoyl dehydrogenase	657915	657942	0	0	21.8571	#DIV/0!	27
GMV_2700	intergenic221 BEGIN GMV_1489 hypothetical protein END GMV_1489 hypothetical protein	1485534	1485555	0.136364	0.633525	14.0909	22.2421	21
GMV_2702	intergenic223 BEGIN GMV_1808 hypothetical protein END GMV_1808 hypothetical protein	1799270	1799298	0	0	18	#DIV/0!	28
GMV_2703	intergenic224 BEGIN GMV_1866 rod shape-determining protein MreC END GMV_1866 rod shape-determining protein MreC	1847768	1847804	3.48649	16.1977	13.7297	0.847635	36
GMV_2704	intergenic225 BEGIN GMV_291 hypothetical protein END GMV_291 hypothetical protein	322091	322122	1.40625	6.53323	20.5312	3.14259	31
GMV_2705	intergenic226 BEGIN GMV_0458 tRNA gene2 END GMV_0458 tRNA gene2	475939	476062	2.26613	10.5281	715.177	67.9304	123
GMV_2706	intergenic227 BEGIN GMV_747 response regulator END GMV_747 response regulator	737359	737434	16.25	75.495	20.7105	0.27433	75
GMV_2707	intergenic228 BEGIN GMV_90 MATE efflux family protein END GMV_92 hemolysin-type calcium-binding repeat family protein	82011	82047	26.1351	121.42	15.7027	0.129326	36
GMV_2708	intergenic229 BEGIN GMV_315 nucleotide sugar dehydrogenase family protein END GMV_315 nucleotide sugar dehydrogenase family protein	342391	342445	0.672727	3.12539	13.7455	4.398	54
GMV_2709	intergenic230 BEGIN GMV_357 hypothetical protein END GMV_357 hypothetical protein	383789	383833	79.8667	371.048	120.089	0.323647	44
GMV_2710	intergenic231 BEGIN GMV_2458 entericidin EcnA/B family protein END GMV_2458 entericidin EcnA/B family protein	2461203	2461248	57.8043	268.55	16.8913	0.0628981	45
GMV_2711	intergenic232 BEGIN GMV_2414 hypothetical protein END GMV_2414 hypothetical protein	2416982	2417024	0	0	23.2326	#DIV/0!	42
GMV_2712	intergenic233 BEGIN GMV_1956 response regulator END GMV_1956 response regulator	1941883	1941908	0	0	11.7692	#DIV/0!	25
GMV_2713	intergenic234 BEGIN GMV_316 lipopolysaccharides biosynthesis acetyltransferase END GMV_316 lipopolysaccharides biosynthesis acetyltransferase	343143	343202	0.383333	1.78091	13.6833	7.68334	59
GMV_2714	intergenic235 BEGIN GMV_2140 hypothetical protein END GMV_2140 hypothetical protein	2145597	2145632	0	0	61.8333	#DIV/0!	35
GMV_2717	intergenic238 BEGIN GMV_1623 hypothetical protein END GMV_1623 hypothetical protein	1617622	1617692	1.04225	4.84215	21.2958	4.398	70
GMV_2718	intergenic239 BEGIN GMV_479 hypothetical protein END GMV_479 hypothetical protein	499088	499132	0	0	20.4444	#DIV/0!	44
GMV_2719	intergenic240 BEGIN GMV_42 hypothetical protein END GMV_42 hypothetical protein	34916	34997	3.78049	17.5636	1305.77	74.3452	81
GMV_2720	intergenic241 BEGIN GMV_1156 protein-L-isoaspartate family protein END GMV_1156 protein-L-isoaspartate family protein	1138898	1138932	0.771429	3.58394	23.2571	6.48927	34
GMV_2721	intergenic242 BEGIN GMV_953 ompA family protein END GMV_953 ompA family protein	947685	947730	0	0	41.7826	#DIV/0!	45
GMV_2722	intergenic243 BEGIN GMV_1192 conserved hypothetical protein END GMV_1193 cytidylyltransferase family protein	1170736	1170798	23.8254	110.689	24.3651	0.220122	62
GMV_2723	intergenic244 BEGIN GMV_768 hypothetical protein END GMV_768 hypothetical protein	761712	761748	42.7568	198.641	14.8649	0.0748326	36
GMV_2724	intergenic245 BEGIN GMV_2413 ribosomal protein L34 END GMV_2413 ribosomal protein L34	2416493	2416514	0	0	18.2273	#DIV/0!	21
GMV_2725	intergenic246 BEGIN GMV_1868 ribosomal protein L36 END GMV_1868 ribosomal protein L36	1849199	1849223	0	0	17.36	#DIV/0!	24
GMV_2726	intergenic247 BEGIN GMV_160 putative uncharacterized protein END GMV_160 putative uncharacterized protein	171392	171424	38.9091	180.766	55.3939	0.30644	32
GMV_2727	intergenic248 BEGIN GMV_2337 putative membrane protein END GMV_2337 putative membrane protein	2334944	2334968	0	0	26.04	#DIV/0!	24
GMV_2729	intergenic250 BEGIN GMV_565 hypothetical protein END GMV_565 hypothetical protein	582766	582807	21.5238	99.9964	21.9286	0.219294	41
GMV_2731	intergenic252 BEGIN GMV_2430 hypothetical protein END GMV_2430 hypothetical protein	2433248	2433270	8.78261	40.8027	17.3913	0.42623	22
GMV_2732	intergenic253 BEGIN GMV_2130 ribosomal protein S19 END GMV_2130 ribosomal protein S19	2138095	2138132	0	0	52.0263	#DIV/0!	37
GMV_2733	intergenic254 BEGIN GMV_1492 acetyltransferase family protein END GMV_1492 acetyltransferase family protein	1487872	1487897	73.1538	339.862	34.9615	0.10287	25
GMV_2734	intergenic255 BEGIN GMV_1858 hypothetical protein END GMV_1858 hypothetical protein	1840187	1840217	24.6774	114.648	14.2258	0.124083	30
GMV_2735	intergenic256 BEGIN GMV_2083 putative uncharacterized protein END GMV_2083 putative uncharacterized protein	2100475	2100502	39.4643	183.345	21.1071	0.115122	27
GMV_2736	intergenic257 BEGIN GMV_997 ribosomal protein L32 END GMV_997 ribosomal protein L32	996885	996914	0	0	38.6333	#DIV/0!	29
GMV_2737	intergenic258 BEGIN GMV_1192 conserved hypothetical protein END GMV_1192 conserved hypothetical protein	1170708	1170732	4.76	22.1142	11.68	0.528166	24
GMV_2738	intergenic259 BEGIN GMV_2316 acyl carrier protein END GMV_2316 acyl carrier protein	2321294	2321318	4.56	21.1851	26	1.22728	24
GMV_2739	intergenic260 BEGIN GMV_2165 small GTP-binding domain protein END GMV_2165 small GTP-binding domain protein	2169372	2169444	0	0	108.671	#DIV/0!	72
GMV_2740	intergenic261 BEGIN GMV_1765 conserved hypothetical protein END GMV_1765 conserved hypothetical protein	1758386	1758411	2.23077	10.3638	21.1923	2.04484	25
GMV_2741	intergenic262 BEGIN GMV_1382 ATP-dependent Clp protease, proteolytic subunit ClpP END GMV_1382 ATP-dependent Clp protease, proteolytic subunit ClpP	1380705	1380731	8.77778	40.7802	12.2593	0.300618	26
GMV_2742	intergenic263 BEGIN GMV_316 lipopolysaccharides biosynthesis acetyltransferase END GMV_316 lipopolysaccharides biosynthesis acetyltransferase	342818	342900	0	0	14.3253	#DIV/0!	82
GMV_2743	intergenic264 BEGIN GMV_153 dihydroorotase, multifunctional complex type domain protein END GMV_153 dihydroorotase, multifunctional complex type domain protein	163025	163063	16.8205	78.1456	16.9744	0.217215	38
GMV_2744	intergenic265 BEGIN GMV_316 lipopolysaccharides biosynthesis acetyltransferase END GMV_316 lipopolysaccharides biosynthesis acetyltransferase	343315	343336	0	0	11.5455	#DIV/0!	21
GMV_2745	intergenic266 BEGIN GMV_1991 hypothetical protein END GMV_1991 hypothetical protein	1981757	1981823	9.67164	44.933	16.5821	0.36904	66
GMV_2746	intergenic267 BEGIN GMV_2413 ribosomal protein L34 END GMV_2413 ribosomal protein L34	2416700	2416732	0	0	14.8485	#DIV/0!	32
GMV_2747	intergenic268 BEGIN GMV_68 possible lysine decarboxylase family protein END GMV_69 diguanylate cyclase domain protein	60077	60115	5.84615	27.1603	17.8718	0.658011	38
GMV_2748	intergenic269 BEGIN GMV_256 cytochrome c oxidase, subunit II END GMV_256 cytochrome c oxidase, subunit II	278750	278788	0	0	34	#DIV/0!	38
GMV_2749	intergenic270 BEGIN GMV_1793 hypothetical protein END GMV_1794 hypothetical protein	1786506	1786647	217.746	1011.62	155.514	0.153728	141
GMV_2750	intergenic271 BEGIN GMV_1530 prepilin-type N-terminal cleavage/methylation domain protein END GMV_1530 prepilin-type N-terminal cleavage/methylation domain protein	1518517	1518542	1.53846	7.14746	116.615	16.3156	25
GMV_2751	intergenic272 BEGIN GMV_710 hypothetical protein END GMV_710 hypothetical protein	699584	699614	1.90323	8.8421	13.7742	1.5578	30
GMV_2752	intergenic273 BEGIN GMV_357 hypothetical protein END GMV_357 hypothetical protein	383626	383775	48.0133	223.063	44.9	0.201289	149
GMV_2753	intergenic274 BEGIN GMV_2374 hypothetical protein END GMV_2374 hypothetical protein	2375893	2375923	0	0	32.9032	#DIV/0!	30
GMV_2754	intergenic275 BEGIN GMV_2146 ribosomal protein L7/L12 END GMV_2146 ribosomal protein L7/L12	2156612	2156649	0	0	96.7105	#DIV/0!	37
GMV_2755	intergenic276 BEGIN GMV_1464 phage integrase family protein END GMV_1464 phage integrase family protein	1462042	1462078	0	0	23.0541	#DIV/0!	36
GMV_2756	intergenic277 BEGIN GMV_1089 hypothetical protein END GMV_1089 hypothetical protein	1078003	1078025	2	9.2917	37.4783	4.03352	22
GMV_2757	intergenic278 BEGIN GMV_1481 fe-S metabolism associated domain protein END GMV_1481 fe-S metabolism associated domain protein	1478367	1478399	13.6061	63.2117	49.7879	0.787637	32
GMV_2758	intergenic279 BEGIN GMV_1693 hypothetical protein END GMV_1693 hypothetical protein	1695400	1695428	0	0	13.5862	#DIV/0!	28
GMV_2759	intergenic280 BEGIN GMV_117 translation initiation factor IF-3 END GMV_117 translation initiation factor IF-3	116332	116435	0	0	24.1058	#DIV/0!	103
GMV_2760	intergenic281 BEGIN GMV_1000 integration host factor, alpha subunit END GMV_1000 integration host factor, alpha subunit	999797	999850	3.18519	14.7979	35.5	2.39899	53
GMV_2761	intergenic282 BEGIN GMV_316 lipopolysaccharides biosynthesis acetyltransferase END GMV_316 lipopolysaccharides biosynthesis acetyltransferase	343058	343107	0	0	13.86	#DIV/0!	49
GMV_2762	intergenic283 BEGIN GMV_170 hypothetical protein END GMV_170 hypothetical protein	178866	178910	31.2	144.95	21.5778	0.148863	44
GMV_2763	intergenic284 BEGIN GMV_2237 ribosomal protein L35 END GMV_2237 ribosomal protein L35	2248363	2248420	0	0	111	#DIV/0!	57
GMV_2764	intergenic285 BEGIN GMV_1387 glutamine synthetase, type I END GMV_1387 glutamine synthetase, type I	1385292	1385329	0	0	18.2895	#DIV/0!	37
GMV_2765	intergenic286 BEGIN GMV_1623 hypothetical protein END GMV_1623 hypothetical protein	1617811	1617842	0	0	13.125	#DIV/0!	31
GMV_2766	intergenic287 BEGIN GMV_2384 hypothetical protein END GMV_2384 hypothetical protein	2387066	2387102	16.7297	77.7238	27.5676	0.354686	36
GMV_2767	intergenic288 BEGIN GMV_722 ribosomal protein S21 END GMV_722 ribosomal protein S21	709098	709121	0	0	25.2083	#DIV/0!	23
GMV_2768	intergenic289 BEGIN GMV_145 hypothetical protein END GMV_145 hypothetical protein	151113	151164	0	0	71.8269	#DIV/0!	51
GMV_2769	intergenic290 BEGIN GMV_902 prepilin-type N-terminal cleavage/methylation domain protein END GMV_902 prepilin-type N-terminal cleavage/methylation domain protein	896748	896782	13.4571	62.5199	25.3714	0.405814	34
GMV_2770	intergenic291 BEGIN GMV_1960 hsp20/alpha crystallin family protein END GMV_1960 hsp20/alpha crystallin family protein	1945446	1945488	56.4186	262.112	22.4884	0.0857967	42
GMV_2771	intergenic292 BEGIN GMV_2116 ribosomal protein L30 END GMV_2116 ribosomal protein L30	2131759	2131792	1.17647	5.4657	52.0294	9.51925	33
GMV_2772	intergenic293 BEGIN GMV_1332 RIP metalloprotease RseP END GMV_1332 RIP metalloprotease RseP	1327287	1327308	11.6364	54.0608	14.7727	0.273261	21
GMV_2773	intergenic294 BEGIN GMV_1207 DNA methylase family protein END GMV_1208 ribonuclease HII family protein	1186374	1186435	0	0	15.9355	#DIV/0!	61
GMV_2774	intergenic295 BEGIN GMV_2345 hypothetical protein END GMV_2345 hypothetical protein	2344099	2344149	12.9412	60.1228	44.2157	0.735424	50
GMV_2775	intergenic296 BEGIN GMV_530 flp/Fap pilin component family protein END GMV_530 flp/Fap pilin component family protein	550466	550538	202.247	939.607	476.562	0.507192	72
GMV_2776	intergenic297 BEGIN GMV_2372 phoH-like family protein END GMV_2373 SCO1/SenC family protein	2374578	2374625	0	0	26.7917	#DIV/0!	47
GMV_2777	intergenic298 BEGIN GMV_840 superoxide dismutase [Mn] END GMV_840 superoxide dismutase [Mn]	832518	832540	0.826087	3.83788	15.1304	3.9424	22
GMV_2778	intergenic299 BEGIN GMV_2277 hypothetical protein END GMV_2277 hypothetical protein	2285779	2285800	0.545455	2.5341	85.2273	33.6322	21
GMV_2779	intergenic300 BEGIN GMV_1380 DNA-binding protein HRL18 END GMV_1380 DNA-binding protein HRL18	1378254	1378279	22.7692	105.782	21.1154	0.199611	25
GMV_2780	intergenic301 BEGIN GMV_0460 5S ribosomal RNA gene END GMV_0460 5S ribosomal RNA gene	478804	478849	0.0434783	0.201993	168.174	832.571	45
GMV_2783	intergenic304 BEGIN GMV_2140 hypothetical protein END GMV_2141 hypothetical protein	2145832	2145888	0	0	21.4912	#DIV/0!	56
GMV_2784	intergenic305 BEGIN GMV_1166 hypothetical protein END GMV_1166 hypothetical protein	1149803	1149999	89.9848	418.056	209.66	0.501512	196
GMV_2785	intergenic306 BEGIN GMV_565 hypothetical protein END GMV_565 hypothetical protein	582552	582579	21	97.5628	17.2857	0.177175	27
GMV_2786	intergenic307 BEGIN GMV_1158 putative uncharacterized protein END GMV_1158 putative uncharacterized protein	1140669	1140697	2.24138	10.4131	34.2069	3.28498	28
GMV_2787	intergenic308 BEGIN GMV_443 hypothetical protein END GMV_443 hypothetical protein	461424	461459	0.777778	3.61344	15.7778	4.36642	35
GMV_2788	intergenic309 BEGIN GMV_2334 conserved hypothetical protein END GMV_2334 conserved hypothetical protein	2332743	2332785	0	0	23.0465	#DIV/0!	42
GMV_2789	intergenic310 BEGIN GMV_653 hypothetical protein END GMV_653 hypothetical protein	647790	647818	0	0	14.3103	#DIV/0!	28
GMV_2790	intergenic311 BEGIN GMV_2120 ribosomal S8 family protein END GMV_2121 ribosomal S14p/S29e family protein	2134119	2134189	0	0	30.6056	#DIV/0!	70
GMV_2792	intergenic313 BEGIN GMV_2357 hypothetical protein END GMV_2357 hypothetical protein	2354126	2354162	0.72973	3.39021	18.6486	5.50073	36
GMV_2793	intergenic314 BEGIN GMV_1425 putative membrane protein END GMV_1425 putative membrane protein	1425663	1425704	0	0	19.4048	#DIV/0!	41
GMV_2794	intergenic315 BEGIN GMV_108 type I secretion outer membrane , TolC family protein END GMV_108 type I secretion outer membrane , TolC family protein	106153	106277	0.368	1.70967	16.808	9.83112	124
GMV_2795	intergenic316 BEGIN GMV_43 hypothetical protein END GMV_43 hypothetical protein	36106	36140	0	0	116.086	#DIV/0!	34
GMV_2796	intergenic317 BEGIN GMV_1545 carboxylesterase END GMV_1545 carboxylesterase	1536781	1536806	5.07692	23.5866	11.2692	0.477781	25
GMV_2797	intergenic318 BEGIN GMV_565 hypothetical protein END GMV_565 hypothetical protein	582583	582729	34.6259	160.866	25.1769	0.156508	146
GMV_2798	intergenic319 BEGIN GMV_904 hypothetical protein END GMV_904 hypothetical protein	900140	900174	19.7143	91.5896	12.3429	0.134763	34
GMV_2799	intergenic320 BEGIN GMV_1198 hypothetical protein END GMV_1198 hypothetical protein	1173890	1173925	0	0	14.4444	#DIV/0!	35
GMV_2800	intergenic321 BEGIN GMV_1932 hypothetical protein END GMV_1932 hypothetical protein	1914483	1914554	1.23611	5.74279	18.5972	3.23836	71
GMV_2801	intergenic322 BEGIN GMV_2160 conserved hypothetical protein END GMV_2160 conserved hypothetical protein	2165862	2165901	0	0	14.55	#DIV/0!	39
GMV_2802	intergenic323 BEGIN GMV_479 hypothetical protein END GMV_479 hypothetical protein	499135	499175	0	0	13.1707	#DIV/0!	40
GMV_2803	intergenic324 BEGIN GMV_914 hypothetical protein END GMV_914 hypothetical protein	912157	912210	0	0	46.3148	#DIV/0!	53
GMV_2804	intergenic325 BEGIN GMV_1483 putative uncharacterized protein END GMV_1483 putative uncharacterized protein	1479853	1479894	0.880952	4.09277	22.381	5.46841	41
GMV_2806	intergenic327 BEGIN GMV_1894 hypothetical protein END GMV_1894 hypothetical protein	1878248	1878300	0	0	76.0189	#DIV/0!	52
GMV_2807	intergenic328 BEGIN GMV_1577 ribosomal protein S4 END GMV_1577 ribosomal protein S4	1568095	1568137	0	0	38.5116	#DIV/0!	42
GMV_2808	intergenic329 BEGIN GMV_1883 hypothetical protein END GMV_1883 hypothetical protein	1866499	1866572	3.55405	16.5116	23.2973	1.41097	73
GMV_2809	intergenic330 BEGIN GMV_2316 acyl carrier protein END GMV_2316 acyl carrier protein	2321509	2321534	0	0	136.077	#DIV/0!	25
GMV_2810	intergenic331 BEGIN GMV_2142 DNA-directed RNA polymerase, beta' subunit END GMV_2142 DNA-directed RNA polymerase, beta' subunit	2150576	2150597	0	0	18.5	#DIV/0!	21
GMV_2811	intergenic332 BEGIN GMV_530 flp/Fap pilin component family protein END GMV_530 flp/Fap pilin component family protein	550780	550805	8.61538	40.0258	29.6538	0.740869	25
GMV_2812	intergenic333 BEGIN GMV_991 flagellar basal body-associated FliL family protein END GMV_991 flagellar basal body-associated FliL family protein	991103	991163	0	0	66.8852	#DIV/0!	60
GMV_2813	intergenic334 BEGIN GMV_1793 hypothetical protein END GMV_1793 hypothetical protein	1786099	1786144	402.043	1867.83	271.478	0.145344	45
GMV_2814	intergenic335 BEGIN GMV_1027 ribosomal protein L13 END GMV_1027 ribosomal protein L13	1026972	1027016	0	0	22.3778	#DIV/0!	44
GMV_2815	intergenic336 BEGIN GMV_2076 putative uncharacterized protein END GMV_2076 putative uncharacterized protein	2091868	2091922	0	0	16.1091	#DIV/0!	54
GMV_2816	intergenic337 BEGIN GMV_2126 ribosomal protein L29 END GMV_2126 ribosomal protein L29	2136500	2136527	0	0	48.25	#DIV/0!	27
GMV_2817	intergenic338 BEGIN GMV_2129 ribosomal protein L22 END GMV_2129 ribosomal protein L22	2137668	2137715	0	0	59.0625	#DIV/0!	47
GMV_2818	intergenic339 BEGIN GMV_2303 ribosomal protein L9 END GMV_2303 ribosomal protein L9	2312124	2312169	0	0	56.8478	#DIV/0!	45
GMV_2819	intergenic340 BEGIN GMV_1491 RNA polymerase sigma-32 factor END GMV_1491 RNA polymerase sigma-32 factor	1486952	1486982	248.613	1155.02	52.4839	0.0454399	30
GMV_2820	intergenic341 BEGIN GMV_1778 hypothetical protein END GMV_1778 hypothetical protein	1771914	1771949	0.916667	4.25869	13.1111	3.07867	35
GMV_2821	intergenic342 BEGIN GMV_1842 pilZ domain protein END GMV_1842 pilZ domain protein	1828799	1828838	0	0	18.15	#DIV/0!	39
GMV_2822	intergenic343 BEGIN GMV_2133 50S ribosomal protein L4 END GMV_2133 50S ribosomal protein L4	2140258	2140289	0	0	66.0312	#DIV/0!	31
GMV_2823	intergenic344 BEGIN GMV_960 polyhydroxyalkanoate synthesis repressor PhaR END GMV_960 polyhydroxyalkanoate synthesis repressor PhaR	957366	957410	0.555556	2.58103	49.9778	19.3635	44
GMV_2824	intergenic345 BEGIN GMV_1481 fe-S metabolism associated domain protein END GMV_1481 fe-S metabolism associated domain protein	1478230	1478270	0.658537	3.05946	18.2195	5.95514	40
GMV_2825	intergenic346 BEGIN GMV_232 ahpC/TSA family protein END GMV_232 ahpC/TSA family protein	249642	249680	3.23077	15.0097	18.6154	1.24023	38
GMV_2826	intergenic347 BEGIN GMV_0457 tRNA gene1 END GMV_0457 tRNA gene1	475558	475622	2.21538	10.2923	63.6308	6.18234	64
GMV_2827	intergenic348 BEGIN GMV_69 diguanylate cyclase domain protein END GMV_69 diguanylate cyclase domain protein	61385	61408	8.33333	38.7154	15.625	0.403586	23
GMV_2828	intergenic349 BEGIN GMV_540 hypothetical protein END GMV_540 hypothetical protein	561438	561465	0	0	14.0357	#DIV/0!	27
GMV_2829	intergenic350 BEGIN GMV_161 response regulator END GMV_161 response regulator	172822	172856	0.428571	1.99108	20.1143	10.1022	34
GMV_2830	intergenic351 BEGIN GMV_1920 hypothetical protein END GMV_1920 hypothetical protein	1903292	1903327	2.19444	10.1951	12.3056	1.20701	35
GMV_2831	intergenic352 BEGIN GMV_761 putative lipoprotein END GMV_761 putative lipoprotein	754815	754857	1.37209	6.37454	28.8837	4.53111	42
GMV_2832	intergenic353 BEGIN GMV_480 hypothetical protein END GMV_480 hypothetical protein	499885	499919	0	0	13.6	#DIV/0!	34
GMV_2833	intergenic354 BEGIN GMV_1498 hypothetical protein END GMV_1498 hypothetical protein	1494464	1494499	0.472222	2.19387	13.8889	6.33076	35
GMV_2834	intergenic355 BEGIN GMV_2144 hypothetical protein END GMV_2144 hypothetical protein	2155011	2155043	0	0	13.9697	#DIV/0!	32
GMV_2835	intergenic356 BEGIN GMV_2132 ribosomal L23 family protein END GMV_2132 ribosomal L23 family protein	2139256	2139293	0	0	56.2895	#DIV/0!	37
GMV_2836	intergenic357 BEGIN GMV_2384 hypothetical protein END GMV_2384 hypothetical protein	2385465	2385493	4.62069	21.467	14.0345	0.653769	28
GMV_2837	intergenic358 BEGIN GMV_1524 hypothetical protein END GMV_1524 hypothetical protein	1513217	1513260	8.25	38.3283	15.7273	0.410331	43
GMV_2838	intergenic359 BEGIN GMV_899 bacterial DNA-binding family protein END GMV_899 bacterial DNA-binding family protein	890282	890324	0	0	30.3256	#DIV/0!	42
GMV_2839	intergenic360 BEGIN GMV_2286 hypothetical protein END GMV_2286 hypothetical protein	2295088	2295125	7.71053	35.8219	15.6053	0.435634	37
GMV_2840	intergenic361 BEGIN GMV_684 hypothetical protein END GMV_685 hypothetical protein	678257	678311	4.36364	20.2728	307.309	15.1587	54
GMV_2841	intergenic362 BEGIN GMV_1990 hypothetical protein END GMV_1990 hypothetical protein	1980806	1980840	3.42857	15.9286	12.9429	0.812553	34
GMV_2842	intergenic363 BEGIN GMV_77 transcription activator HlyU END GMV_77 transcription activator HlyU	69944	69978	9.22857	42.8745	14.5714	0.339862	34
GMV_2844	intergenic365 BEGIN GMV_1192 conserved hypothetical protein END GMV_1192 conserved hypothetical protein	1170500	1170680	42.232	196.204	27.779	0.141582	180
GMV_2845	intergenic366 BEGIN GMV_1778 hypothetical protein END GMV_1778 hypothetical protein	1771412	1771441	0.833333	3.87154	11.3333	2.92734	29
GMV_2846	intergenic367 BEGIN GMV_2142 DNA-directed RNA polymerase, beta' subunit END GMV_2142 DNA-directed RNA polymerase, beta' subunit	2150604	2150648	0	0	16.2	#DIV/0!	44
GMV_2847	intergenic368 BEGIN GMV_1456 PPIC-type PPIASE domain protein END GMV_1456 PPIC-type PPIASE domain protein	1452109	1452146	0	0	17.9211	#DIV/0!	37
GMV_2848	intergenic369 BEGIN GMV_339 putative diadenosine tetraphosphatase END GMV_339 putative diadenosine tetraphosphatase	363711	363732	0	0	12.2273	#DIV/0!	21
GMV_2849	intergenic370 BEGIN GMV_1109 ribosomal protein S15 END GMV_1109 ribosomal protein S15	1095341	1095370	0	0	70.0667	#DIV/0!	29
GMV_2850	intergenic371 BEGIN GMV_2366 phosphoglycerate mutase family protein END GMV_2367 ribonucleotide reductase, small chain family protein	2366605	2366641	0	0	16.5946	#DIV/0!	36
GMV_2851	intergenic372 BEGIN GMV_997 ribosomal protein L32 END GMV_997 ribosomal protein L32	997109	997149	0.780488	3.62603	20.6341	5.69056	40
GMV_2852	intergenic373 BEGIN GMV_1212 ribosomal protein L27 END GMV_1213 ribosomal protein L21	1192544	1192577	0	0	19.0882	#DIV/0!	33
GMV_2853	intergenic374 BEGIN GMV_2424 hypothetical protein END GMV_2424 hypothetical protein	2426331	2426355	5.36	24.9018	22.16	0.889897	24
GMV_2854	intergenic375 BEGIN GMV_355 hypothetical protein END GMV_355 hypothetical protein	380294	380339	2.32609	10.8066	32.4348	3.00137	45
GMV_2855	intergenic376 BEGIN GMV_1785 hypothetical protein END GMV_1786 cyclophilin type peptidyl-prolyl cis-trans isomerase/CLD family protein	1779302	1779335	0	0	12	#DIV/0!	33
GMV_2856	intergenic377 BEGIN GMV_2136 translation elongation factor Tu END GMV_2136 translation elongation factor Tu	2142584	2142646	0	0	129.81	#DIV/0!	62
GMV_2857	intergenic378 BEGIN GMV_1487 4Fe-4S binding domain protein END GMV_1487 4Fe-4S binding domain protein	1484855	1484891	0	0	14.6216	#DIV/0!	36
GMV_2858	intergenic379 BEGIN GMV_375 hypothetical protein END GMV_375 hypothetical protein	398807	398850	0	0	17.0227	#DIV/0!	43
GMV_2859	intergenic380 BEGIN GMV_0460 5S ribosomal RNA gene END GMV_0460 5S ribosomal RNA gene	478872	478915	0.613636	2.85086	19.2273	6.74437	43
GMV_2860	intergenic381 BEGIN GMV_143 integration host factor, beta subunit END GMV_143 integration host factor, beta subunit	149139	149161	1	4.64585	11.4348	2.46129	22
GMV_2861	intergenic382 BEGIN GMV_2372 phoH-like family protein END GMV_2372 phoH-like family protein	2373734	2373785	0	0	31.9615	#DIV/0!	51
GMV_2862	intergenic383 BEGIN GMV_369 chaperonin 10 Kd subunit END GMV_369 chaperonin 10 Kd subunit	393781	393822	0	0	20.0238	#DIV/0!	41
GMV_2863	intergenic384 BEGIN GMV_2267 DSBA-like thioredoxin domain protein END GMV_2267 DSBA-like thioredoxin domain protein	2278774	2278812	4.92308	22.8719	15.4103	0.673765	38
GMV_2864	intergenic385 BEGIN GMV_2425 putative membrane protein END GMV_2425 putative membrane protein	2427894	2427975	20.0244	93.0303	28.7073	0.30858	81
GMV_2865	intergenic386 BEGIN GMV_479 hypothetical protein END GMV_479 hypothetical protein	499199	499279	0	0	29.1111	#DIV/0!	80
GMV_2866	intergenic387 BEGIN GMV_1456 PPIC-type PPIASE domain protein END GMV_1456 PPIC-type PPIASE domain protein	1452074	1452102	0	0	15.5862	#DIV/0!	28
GMV_2867	intergenic388 BEGIN GMV_666 hypothetical protein END GMV_666 hypothetical protein	661489	661517	0	0	26.069	#DIV/0!	28
GMV_2868	intergenic389 BEGIN GMV_220 yceI-like domain protein END GMV_220 yceI-like domain protein	233865	233919	0	0	19.4727	#DIV/0!	54
GMV_2869	intergenic390 BEGIN GMV_1192 conserved hypothetical protein END GMV_1192 conserved hypothetical protein	1170170	1170206	22.1622	102.962	13.8378	0.134397	36
GMV_2870	intergenic391 BEGIN GMV_1043 hypothetical protein END GMV_1043 hypothetical protein	1042395	1042425	6.51613	30.273	25.1935	0.832213	30
GMV_2871	intergenic392 BEGIN GMV_2127 ribosomal protein L16 END GMV_2127 ribosomal protein L16	2136943	2136979	0	0	78.9189	#DIV/0!	36
GMV_2872	intergenic393 BEGIN GMV_170 hypothetical protein END GMV_171 hsp20/alpha crystallin family protein	178939	178964	23.8077	110.607	11.9231	0.107797	25
GMV_2873	intergenic394 BEGIN GMV_2448 conserved hypothetical protein END GMV_2448 conserved hypothetical protein	2449418	2449440	9.08696	42.2166	11.6087	0.274979	22
GMV_2874	intergenic395 BEGIN GMV_2316 acyl carrier protein END GMV_2316 acyl carrier protein	2321776	2321806	0	0	22.2258	#DIV/0!	30
GMV_2875	intergenic396 BEGIN GMV_517 peptidoglycan-associated lipoprotein END GMV_517 peptidoglycan-associated lipoprotein	536338	536362	0.08	0.371668	68.68	184.789	24
GMV_2876	intergenic397 BEGIN GMV_294 hypothetical protein END GMV_294 hypothetical protein	325224	325254	6.41935	29.8234	32.3871	1.08596	30
GMV_2877	intergenic398 BEGIN GMV_1119 helix-turn-helix family protein END GMV_1119 helix-turn-helix family protein	1105451	1105511	0	0	14.8525	#DIV/0!	60
GMV_2878	intergenic399 BEGIN GMV_1380 DNA-binding protein HRL18 END GMV_1380 DNA-binding protein HRL18	1378179	1378240	0.467742	2.17306	35.6452	16.4032	61
GMV_2879	intergenic400 BEGIN GMV_2416 nitrogen regulatory protein P-II END GMV_2416 nitrogen regulatory protein P-II	2418878	2418900	0	0	11.9565	#DIV/0!	22
GMV_2880	intergenic401 BEGIN GMV_1646 hypothetical protein END GMV_1646 hypothetical protein	1652682	1652761	72.1125	335.024	26.5	0.0790989	79
GMV_2881	intergenic402 BEGIN GMV_2126 ribosomal protein L29 END GMV_2126 ribosomal protein L29	2136226	2136252	0.666667	3.09723	68.5926	22.1464	26
GMV_2883	intergenic404 BEGIN GMV_1808 hypothetical protein END GMV_1808 hypothetical protein	1799356	1799390	0	0	14.4857	#DIV/0!	34
GMV_2884	intergenic405 BEGIN GMV_2289 hypothetical protein END GMV_2289 hypothetical protein	2296590	2296626	24.3243	113.007	13.4595	0.119103	36
GMV_2885	intergenic406 BEGIN GMV_1278 RNA chaperone Hfq END GMV_1278 RNA chaperone Hfq	1272737	1272760	2.125	9.87243	18.7917	1.90345	23
GMV_2886	intergenic407 BEGIN GMV_2195 conserved protein END GMV_2195 conserved protein	2204982	2205004	1	4.64585	30.1304	6.48545	22
GMV_2887	intergenic408 BEGIN GMV_1047 putative membrane protein END GMV_1047 putative membrane protein	1045148	1045195	0	0	20.6875	#DIV/0!	47
GMV_2888	intergenic409 BEGIN GMV_1380 DNA-binding protein HRL18 END GMV_1380 DNA-binding protein HRL18	1378097	1378146	0.74	3.43793	36.02	10.4772	49
GMV_2889	intergenic410 BEGIN GMV_368 usg-like family protein END GMV_368 usg-like family protein	393575	393611	19.1622	89.0245	18.2703	0.205227	36
GMV_2890	intergenic411 BEGIN GMV_2118 ribosomal protein L18 END GMV_2118 ribosomal protein L18	2132730	2132756	0	0	47.5185	#DIV/0!	26
GMV_2891	intergenic412 BEGIN GMV_2152 ribosomal protein L11 END GMV_2153 hypothetical protein	2159320	2159527	0	0	27.7163	#DIV/0!	207
GMV_2892	intergenic413 BEGIN GMV_1866 rod shape-determining protein MreC END GMV_1866 rod shape-determining protein MreC	1847605	1847637	8.9697	41.6719	15.5455	0.373044	32
GMV_2893	intergenic414 BEGIN GMV_92 hemolysin-type calcium-binding repeat family protein END GMV_93 hemolysin-type calcium-binding repeat family protein	83756	83848	122.183	567.643	228.613	0.402741	92
GMV_2894	intergenic415 BEGIN GMV_2135 ribosomal protein S10 END GMV_2135 ribosomal protein S10	2141026	2141060	0	0	89.9429	#DIV/0!	34
GMV_2895	intergenic416 BEGIN GMV_834 preprotein translocase, YajC subunit END GMV_834 preprotein translocase, YajC subunit	827075	827102	0	0	16.4643	#DIV/0!	27
GMV_2896	intergenic417 BEGIN GMV_650 hypothetical protein END GMV_650 hypothetical protein	645393	645427	0.857143	3.98216	23.4286	5.88339	34
GMV_2897	intergenic418 BEGIN GMV_44 hypothetical protein END GMV_44 hypothetical protein	36488	36513	0	0	18	#DIV/0!	25
GMV_2898	intergenic419 BEGIN GMV_1539 ABC transporter family protein END GMV_1539 ABC transporter family protein	1530330	1530356	0.518519	2.40896	15.037	6.24213	26
GMV_2899	intergenic420 BEGIN GMV_2121 ribosomal S14p/S29e family protein END GMV_2121 ribosomal S14p/S29e family protein	2134479	2134525	0	0	68.1064	#DIV/0!	46
GMV_2900	intergenic421 BEGIN GMV_909 methyltransferase domain protein END GMV_911 putative cysteine synthase	907345	907609	68.4906	318.197	77.5585	0.243744	264
GMV_2901	intergenic422 BEGIN GMV_77 transcription activator HlyU END GMV_77 transcription activator HlyU	69915	69939	14.48	67.2719	12.52	0.18611	24
GMV_2902	intergenic423 BEGIN GMV_1196 ATP synthase subunit C family protein END GMV_1196 ATP synthase subunit C family protein	1173068	1173138	0	0	50.9437	#DIV/0!	70
GMV_2903	intergenic424 BEGIN GMV_288 putative uncharacterized protein END GMV_288 putative uncharacterized protein	319794	319820	228.926	1063.56	13.3704	0.0125714	26
GMV_2904	intergenic425 BEGIN GMV_58 hypothetical protein END GMV_58 hypothetical protein	48272	48357	21.5698	100.21	33.5116	0.334414	85
GMV_2905	intergenic426 BEGIN GMV_238 hypothetical protein END GMV_238 hypothetical protein	256952	256973	1.40909	6.54642	15.2273	2.32604	21
GMV_2906	intergenic427 BEGIN GMV_1414 'Cold-shock' DNA-binding domain protein END GMV_1414 'Cold-shock' DNA-binding domain protein	1414896	1415055	0	0	64.4188	#DIV/0!	159
GMV_2907	intergenic428 BEGIN GMV_1667 hypothetical protein END GMV_1667 hypothetical protein	1669070	1669096	21.1852	98.4232	32.7037	0.332276	26
GMV_2908	intergenic429 BEGIN GMV_2111 30S ribosomal protein S13 END GMV_2111 30S ribosomal protein S13	2128185	2128307	0.300813	1.39753	42.5203	30.4253	122
